# Supplementary material for: Full-length transcriptome analysis identifies SpRCC1 as a positive regulator of growth in Spathiphyllum kochii
Source: Front Plant Sci. 2026 Feb 13;17:1755768. doi: 10.3389/fpls.2026.1755768 (PMC12946143; doi:10.3389/fpls.2026.1755768)
Supplement: Supplementary file 2 [file Table2.xlsx]

## Sheet: annotation
GeneID	Nr	Swissprot	KEGG	KOG	TrEMBL	Interpro	GO
transcript_0	XP_059669890.1/1.08e-203/uncharacterized protein LOC132315551 [Cornus florida] &gt;XP_059669891.1 uncharacterized protein LOC132315551 [Cornus florida] &gt;XP_059669892.1 uncharacterized protein LOC132315551 [Cornus florida] &gt;XP_059669893.1 uncharacterized protein LOC132315551 [Cornus florida] &gt;XP_059669900.1 uncharacterized protein LOC132315551 [Cornus florida]	sp|P31843|RRPO_OENBE/1.88e-18/RNA-directed DNA polymerase homolog OS=Oenothera berteroana OX=3950 PE=4 SV=1	pmum:103334684/2.29e-73/disease resistance protein RPM1-like; K13457 disease resistance protein RPM1	At1g20390/7.58e-123/[R] KOG0017 FOG: Transposon-encoded proteins with TYA, reverse transcriptase, integrase domains in various combinations	A0A2N9GAX2/1.47e-213/A0A2N9GAX2_FAGSY Reverse transcriptase domain-containing protein OS=Fagus sylvatica OX=28930 GN=FSB_LOCUS24253 PE=4 SV=1	PTHR24559/1.3E-81/TRANSPOSON TY3-I GAG-POL POLYPROTEIN	NA
transcript_1	CAA7395420.1/2.35e-282/unnamed protein product [Spirodela intermedia]	sp|Q94KE2|TIC_ARATH/3.05e-95/Protein TIME FOR COFFEE OS=Arabidopsis thaliana OX=3702 GN=TIC PE=1 SV=2	NA	NA	A0A843VUL7/0.0/A0A843VUL7_COLES Protein TIME FOR COFFEE OS=Colocasia esculenta OX=4460 GN=Taro_035498 PE=4 SV=1	PTHR34798/5.9E-270/PROTEIN TIME FOR COFFEE	biological_process:GO:0042752//regulation of circadian rhythm;cellular_component:GO:0005634//nucleus;
transcript_10	CAA7389475.1/0.0/unnamed protein product [Spirodela intermedia]	sp|Q9LYZ7|UPL4_ARATH/9.79e-262/E3 ubiquitin-protein ligase UPL4 OS=Arabidopsis thaliana OX=3702 GN=UPL4 PE=3 SV=1	egu:105045807/0.0/E3 ubiquitin-protein ligase UPL4; K10590 E3 ubiquitin-protein ligase TRIP12 [EC:2.3.2.26]	At5g02880_2/1.61e-57/[O] KOG0170 E3 ubiquitin protein ligase	A0A1D1YN22/0.0/A0A1D1YN22_9ARAE HECT-type E3 ubiquitin transferase OS=Anthurium amnicola OX=1678845 GN=UPL4_1 PE=3 SV=1	PF25579/3.8E-65/E3 ubiquitin-protein ligase TRIP12-like, TPR repeats	biological_process:GO:0006511//ubiquitin-dependent protein catabolic process;biological_process:GO:0043161//proteasome-mediated ubiquitin-dependent protein catabolic process;molecular_function:GO:0005515//protein binding;biological_process:GO:0000209//protein polyubiquitination;molecular_function:GO:0061630//ubiquitin protein ligase activity;
transcript_100	O24367.1/0.0/RecName: Full=Pleiotropic drug resistance protein TUR2; Short=Protein Turion 2 [Spirodela polyrhiza] &gt;CAA94437.1 PDR5-like ABC transporter [Spirodela polyrhiza]	sp|O24367|TUR2_SPIPO/0.0/Pleiotropic drug resistance protein TUR2 OS=Spirodela polyrhiza OX=29656 GN=TUR2 PE=1 SV=1	mus:103973062/0.0/ABC transporter G family member 39; K08711 ATP-binding cassette, subfamily G (WHITE), member 2, PDR	At1g15520/0.0/[Q] KOG0065 Pleiotropic drug resistance proteins (PDR1-15), ABC superfamily	A0A843WND2/0.0/A0A843WND2_COLES ABC transporter domain-containing protein OS=Colocasia esculenta OX=4460 GN=Taro_038834 PE=3 SV=1	PF01061/9.7E-59/ABC-2 type transporter	molecular_function:GO:0140359//ABC-type transporter activity;cellular_component:GO:0016020//membrane;molecular_function:GO:0016887//ATP hydrolysis activity;molecular_function:GO:0005524//ATP binding;
transcript_100000	CAA7392866.1/5.12e-57/unnamed protein product [Spirodela intermedia]	sp|F4IH21|TBL33_ARATH/8.47e-42/Protein trichome birefringence-like 33 OS=Arabidopsis thaliana OX=3702 GN=TBL33 PE=2 SV=1	ncol:116249638/7.34e-15/xyloglucan O-acetyltransferase 1-like; K23877 xyloglucan O-acetyltransferase	At2g40320/2.17e-41/[S] LSE0451 A Uncharacterized protein	A0A843XG39/1.91e-58/A0A843XG39_COLES Trichome birefringence-like N-terminal domain-containing protein OS=Colocasia esculenta OX=4460 GN=Taro_051153 PE=3 SV=1	PTHR32285/5.2E-18/PROTEIN TRICHOME BIREFRINGENCE-LIKE 9-RELATED	molecular_function:GO:0016413//O-acetyltransferase activity;cellular_component:GO:0005794//Golgi apparatus;
transcript_100002	KAG1346272.1/4.33e-239/peptidyl-prolyl cis-trans isomerase CYP57 [Cocos nucifera]	sp|Q6Q152|CPY57_ARATH/2.71e-192/Peptidyl-prolyl cis-trans isomerase CYP57 OS=Arabidopsis thaliana OX=3702 GN=CYP57 PE=1 SV=1	msin:131249369/2.63e-237/peptidyl-prolyl cis-trans isomerase CYP57; K12737 peptidyl-prolyl cis-trans isomerase SDCCAG10 [EC:5.2.1.8]	At4g33060/9.03e-160/[O] KOG0885 Peptidyl-prolyl cis-trans isomerase	A0A1D1XHK0/5.49e-276/A0A1D1XHK0_9ARAE Peptidyl-prolyl cis-trans isomerase CWC27 OS=Anthurium amnicola OX=1678845 GN=CWC27_3 PE=4 SV=1	PR00153/2.1E-13/Cyclophilin peptidyl-prolyl cis-trans isomerase signature	biological_process:GO:0006457//protein folding;biological_process:GO:0000413//protein peptidyl-prolyl isomerization;molecular_function:GO:0003755//peptidyl-prolyl cis-trans isomerase activity;cellular_component:GO:0071013//catalytic step 2 spliceosome;
transcript_100007	XP_008799227.1/3.66e-169/glycosyltransferase BC10-like [Phoenix dactylifera]	sp|Q65XS5|BC10_ORYSJ/5.00e-113/Glycosyltransferase BC10 OS=Oryza sativa subsp. japonica OX=39947 GN=BC10 PE=1 SV=1	msyl:126599716/7.78e-42/AP-3 complex subunit delta-like isoform X1; K12396 AP-3 complex subunit delta	At1g11940/1.39e-120/[S] LSE0353 A Uncharacterized protein	A0A1D1XVY1/4.27e-222/A0A1D1XVY1_9ARAE Protein translocase subunit SecA 1 OS=Anthurium amnicola OX=1678845 GN=secA1_4 PE=4 SV=1	PF02485/3.5E-58/Core-2/I-Branching enzyme	cellular_component:GO:0016020//membrane;molecular_function:GO:0016757//glycosyltransferase activity;
transcript_100012	KAG1363738.1/3.09e-204/amino acid transporter AVT6A [Cocos nucifera]	sp|Q9LI61|AVT6A_ARATH/9.58e-175/Amino acid transporter AVT6A OS=Arabidopsis thaliana OX=3702 GN=AVT6A PE=2 SV=1	nnu:104597846/6.34e-203/sodium-coupled neutral amino acid transporter 2; K14207 solute carrier family 38 (sodium-coupled neutral amino acid transporter), member 2	At3g30390/2.07e-174/[E] KOG1305 Amino acid transporter protein	A0A843URN7/2.39e-206/A0A843URN7_COLES Amino acid transporter transmembrane domain-containing protein OS=Colocasia esculenta OX=4460 GN=Taro_018543 PE=4 SV=1	PTHR22950/7.4E-71/AMINO ACID TRANSPORTER	cellular_component:GO:0016020//membrane;molecular_function:GO:0015179//L-amino acid transmembrane transporter activity;biological_process:GO:0003333//amino acid transmembrane transport;
transcript_100016	CAA7410868.1/6.61e-232/unnamed protein product [Spirodela intermedia]	sp|Q64MA3|GENL1_ORYSJ/4.19e-171/Flap endonuclease GEN-like 1 OS=Oryza sativa subsp. japonica OX=39947 GN=RAD PE=1 SV=1	msin:131248482/1.06e-216/flap endonuclease GEN-like 1; K15338 holliday junction resolvase GEN1/YEN1 [EC:3.1.-.-]	At1g01880/6.43e-142/[L] KOG2519 5'-3' exonuclease	A0A1D1YAX4/3.49e-290/A0A1D1YAX4_9ARAE Flap endonuclease GEN-like 1 OS=Anthurium amnicola OX=1678845 GN=RAD_0 PE=3 SV=1	SM00485/4.2E-4/xpgn3	biological_process:GO:0009555//pollen development;molecular_function:GO:0017108//5'-flap endonuclease activity;molecular_function:GO:0004518//nuclease activity;
transcript_100018	RWR83496.1/6.97e-39/hypothetical protein CKAN_01225200 [Cinnamomum micranthum f. kanehirae]	NA	NA	At1g75710/2.02e-16/[R] LSE0419 A Predicted C2H2-type Zn-finger protein	A0A1D1YET8/4.02e-65/A0A1D1YET8_9ARAE Uncharacterized protein ZK353.4 OS=Anthurium amnicola OX=1678845 GN=ZK353.4 PE=4 SV=1	PS50157/9.390121/Zinc finger C2H2 type domain profile.	NA
transcript_100024	CAA7398015.1/7.06e-243/unnamed protein product [Spirodela intermedia]	sp|Q8LLD4|REP_ARATH/1.14e-169/Rab escort protein 1 OS=Arabidopsis thaliana OX=3702 GN=REP PE=1 SV=2	pda:103711862/2.01e-199/rab escort protein 1; K23460 Rab proteins geranylgeranyltransferase component A	At3g06540/4.76e-157/[TU] KOG4405 GDP dissociation inhibitor	A0A1D1Z7P0/1.23e-281/A0A1D1Z7P0_9ARAE Rab escort protein 1 OS=Anthurium amnicola OX=1678845 GN=Chml_0 PE=3 SV=1	PR00891/4.9E-23/Rab GDI/REP protein family signature	cellular_component:GO:0005968//Rab-protein geranylgeranyltransferase complex;cellular_component:GO:0005634//nucleus;cellular_component:GO:0005829//cytosol;cellular_component:GO:0005737//cytoplasm;biological_process:GO:0018344//protein geranylgeranylation;biological_process:GO:0016192//vesicle-mediated transport;molecular_function:GO:0005092//GDP-dissociation inhibitor activity;biological_process:…
transcript_100029	NA	NA	NA	NA	NA	NA	NA
transcript_100031	XP_057968545.1/8.47e-143/uncharacterized membrane protein At3g27390 [Malania oleifera]	sp|Q8GUM4|Y3739_ARATH/4.88e-65/Uncharacterized membrane protein At3g27390 OS=Arabidopsis thaliana OX=3702 GN=At3g27390 PE=1 SV=2	NA	NA	A0A1U8B406/5.91e-143/A0A1U8B406_NELNU Uncharacterized membrane protein At3g27390-like isoform X2 OS=Nelumbo nucifera OX=4432 GN=LOC104610584 PE=4 SV=1	PTHR31133/4.7E-108/MEMBRANE PROTEIN	NA
transcript_100035	KAJ6798164.1/1.78e-273/actin-like [Iris pallida] &gt;KAJ6819941.1 actin-like [Iris pallida] &gt;KAJ6820889.1 actin-like [Iris pallida] &gt;KAJ6820890.1 actin-like [Iris pallida] &gt;KAJ6834381.1 actin-like [Iris pallida]	sp|P30173|ACT13_SOLTU/1.30e-272/Actin-101 OS=Solanum tuberosum OX=4113 GN=AC101 PE=3 SV=1	dct:110111141/1.99e-274/actin-7; K10355 actin, other eukaryote	At5g09810/5.68e-272/[Z] KOG0676 Actin and related proteins	A0A843WPC3/3.50e-275/A0A843WPC3_COLES Actin OS=Colocasia esculenta OX=4460 GN=Taro_042348 PE=3 SV=1	PS01132/-/Actins and actin-related proteins signature.	NA
transcript_100038	CAA7397044.1/8.25e-197/unnamed protein product [Spirodela intermedia]	NA	aip:107648613/3.01e-07/30S ribosomal protein S13, chloroplastic-like; K02952 small subunit ribosomal protein S13	At2g36290/6.46e-167/[R] LSE0410 A Predicted alpha/beta hydrolase	A0A843XRY2/5.39e-212/A0A843XRY2_COLES AB hydrolase-1 domain-containing protein OS=Colocasia esculenta OX=4460 GN=Taro_054689 PE=4 SV=1	PTHR45763/1.5E-153/HYDROLASE, ALPHA/BETA FOLD FAMILY PROTEIN, EXPRESSED-RELATED	NA
transcript_10004	KAB8627246.1/0.0/hypothetical protein FH972_026079 [Carpinus fangiana]	sp|P92974|UBE12_ARATH/2.29e-281/Ubiquitin-activating enzyme E1 2 OS=Arabidopsis thaliana OX=3702 GN=UBA2 PE=1 SV=1	gsl:Gasu_42920/0.0/ubiquitin-activating enzyme E1; K03178 ubiquitin-activating enzyme E1 [EC:6.2.1.45]	YKL210w/0.0/[O] KOG2012 Ubiquitin activating enzyme UBA1	A0A5N6L340/0.0/A0A5N6L340_9ROSI E1 ubiquitin-activating enzyme OS=Carpinus fangiana OX=176857 GN=FH972_026079 PE=3 SV=1	PR01849/2.3E-58/Ubiquitin-activating enzyme E1 signature	biological_process:GO:0006511//ubiquitin-dependent protein catabolic process;molecular_function:GO:0004839//ubiquitin activating enzyme activity;cellular_component:GO:0005634//nucleus;cellular_component:GO:0005737//cytoplasm;molecular_function:GO:0008641//ubiquitin-like modifier activating enzyme activity;biological_process:GO:0016567//protein ubiquitination;biological_process:GO:0032446//protein…
transcript_100052	CAA7389462.1/6.81e-65/unnamed protein product [Spirodela intermedia]	NA	egu:105045355/1.31e-59/UDP-N-acetylglucosamine--dolichyl-phosphate N-acetylglucosaminephosphotransferase; K01001 UDP-N-acetylglucosamine--dolichyl-phosphate N-acetylglucosaminephosphotransferase [EC:2.7.8.15]	At2g41490/1.31e-41/[G] KOG2788 Glycosyltransferase	A0A1D1YJY2/3.16e-73/A0A1D1YJY2_9ARAE UDP-N-acetylglucosamine--dolichyl-phosphate N-acetylglucosaminephosphotransferase OS=Anthurium amnicola OX=1678845 GN=alg7_2 PE=3 SV=1	PTHR10571/2.5E-23/UDP-N-ACETYLGLUCOSAMINE--DOLICHYL-PHOSPHATE N-ACETYLGLUCOSAMINEPHOSPHOTRANSFERASE	molecular_function:GO:0003975//UDP-N-acetylglucosamine-dolichyl-phosphate N-acetylglucosaminephosphotransferase activity;cellular_component:GO:0016020//membrane;biological_process:GO:0006488//dolichol-linked oligosaccharide biosynthetic process;
transcript_100056	NA	NA	NA	NA	NA	NA	NA
transcript_100058	XP_037497017.1/1.95e-46/remorin 4.1 [Jatropha curcas]	sp|Q7XII4|REM41_ORYSJ/5.87e-27/Remorin 4.1 OS=Oryza sativa subsp. japonica OX=39947 GN=REM4.1 PE=1 SV=1	NA	NA	A0A1D1YNE2/8.92e-58/A0A1D1YNE2_9ARAE Remorin OS=Anthurium amnicola OX=1678845 GN=REMO_11 PE=3 SV=1	PF03763/1.2E-4/Remorin, C-terminal region	NA
transcript_100059	CAA7402690.1/1.94e-182/unnamed protein product [Spirodela intermedia]	NA	nnu:104600270/3.84e-172/WD repeat-containing protein 91 homolog; K24760 WD repeat-containing protein 91	Hs22049979/5.11e-36/[S] KOG1333 Uncharacterized conserved protein	A0A1D1YYY7/3.18e-212/A0A1D1YYY7_9ARAE WD repeat-containing protein 91 (Fragment) OS=Anthurium amnicola OX=1678845 GN=wdr91_3 PE=4 SV=1	PF23138/2.4E-13/Armc9, CTLH-like domain	molecular_function:GO:0005515//protein binding;
transcript_10006	CAA7396624.1/1.73e-199/unnamed protein product [Spirodela intermedia]	NA	NA	NA	A0A1D1YWE6/5.32e-231/A0A1D1YWE6_9ARAE Glycine--tRNA ligase beta subunit (Fragment) OS=Anthurium amnicola OX=1678845 GN=glyS_17 PE=4 SV=1	PTHR37766/1.6E-134/OS01G0897100 PROTEIN	NA
transcript_100061	OVA11401.1/2.74e-111/Sugar/inositol transporter [Macleaya cordata]	sp|Q3ECP7|ERDL5_ARATH/6.22e-91/Sugar transporter ERD6-like 5 OS=Arabidopsis thaliana OX=3702 GN=At1g54730 PE=2 SV=2	msin:131236955/1.26e-109/sugar transporter ERD6-like 5 isoform X1; K03444 MFS transporter, SP family, ERD6-like sugar transporter	At1g54730/6.03e-85/[R] KOG0254 Predicted transporter (major facilitator superfamily)	A0A1D1YKA2/2.45e-114/A0A1D1YKA2_9ARAE Sugar transporter ERD6-like 5 (Fragment) OS=Anthurium amnicola OX=1678845 GN=At1g54730_3 PE=3 SV=1	PTHR48021/2.0E-62/-	cellular_component:GO:0016020//membrane;molecular_function:GO:0022857//transmembrane transporter activity;biological_process:GO:0055085//transmembrane transport;
transcript_100063	KAG0449694.1/2.76e-194/hypothetical protein HPP92_027126 [Vanilla planifolia]	NA	NA	At2g22120/1.83e-133/[A] KOG1609 Protein involved in mRNA turnover and stability	A0A1D1YE26/6.12e-202/A0A1D1YE26_9ARAE E3 ubiquitin-protein ligase MARCH1 (Fragment) OS=Anthurium amnicola OX=1678845 GN=MARCH1_3 PE=4 SV=1	PTHR46347/9.5E-115/RING/FYVE/PHD ZINC FINGER SUPERFAMILY PROTEIN	molecular_function:GO:0008270//zinc ion binding;
transcript_100066	CAA7398330.1/0.0/unnamed protein product [Spirodela intermedia]	sp|Q5YLB4|GYRB_NICBE/0.0/DNA gyrase subunit B, chloroplastic/mitochondrial OS=Nicotiana benthamiana OX=4100 GN=GYRB PE=2 SV=1	egu:105053232/0.0/DNA gyrase subunit B, chloroplastic/mitochondrial; K02470 DNA gyrase subunit B [EC:5.6.2.2]	At3g10270/0.0/[B] KOG0355 DNA topoisomerase type II	A0A1D1XGE4/0.0/A0A1D1XGE4_9ARAE DNA gyrase subunit B (Fragment) OS=Anthurium amnicola OX=1678845 GN=GYRB_2 PE=3 SV=1	PR01159/3.0E-11/DNA gyrase subunit B signature	molecular_function:GO:0003677//DNA binding;molecular_function:GO:0003918//DNA topoisomerase type II (double strand cut, ATP-hydrolyzing) activity;molecular_function:GO:0005524//ATP binding;biological_process:GO:0006265//DNA topological change;
transcript_100067	CAA2628728.1/2.40e-171/unnamed protein product [Spirodela intermedia] &gt;CAA6667975.1 unnamed protein product [Spirodela intermedia]	NA	pvu:PHAVU_003G204000g/8.84e-106/hypothetical protein; K00276 primary-amine oxidase [EC:1.4.3.21]	NA	A0A1D1YSD1/6.93e-212/A0A1D1YSD1_9ARAE Protein ARABIDILLO 1 (Fragment) OS=Anthurium amnicola OX=1678845 GN=FBX5_0 PE=4 SV=1	PS50176/12.6874/Armadillo/plakoglobin ARM repeat profile.	molecular_function:GO:0005515//protein binding;
transcript_100068	NA	NA	NA	Hs17136148/3.04e-287/[C] KOG3868 Vacuolar H+-ATPase V0 sector, accessory subunit S1 (Ac45)	NA	PF05827/5.1E-34/V-type proton ATPase subunit S1, luminal domain	biological_process:GO:0030641//regulation of cellular pH;cellular_component:GO:0033176//proton-transporting V-type ATPase complex;molecular_function:GO:0001671//ATPase activator activity;
transcript_100075	CAA7408979.1/4.70e-126/unnamed protein product [Spirodela intermedia]	NA	nnu:104610645/3.45e-125/eukaryotic translation initiation factor 2 subunit gamma-like; K03242 translation initiation factor 2 subunit 3	At1g04170/1.17e-118/[J] KOG0466 Translation initiation factor 2, gamma subunit (eIF-2gamma; GTPase)	A0A7I8LG24/3.08e-126/A0A7I8LG24_SPIIN protein-synthesizing GTPase OS=Spirodela intermedia OX=51605 GN=SI8410_15019657 PE=4 SV=1	PTHR42854/6.2E-87/EUKARYOTIC TRANSLATION INITIATION FACTOR 2 SUBUNIT 3 FAMILY MEMBER	cellular_component:GO:0005850//eukaryotic translation initiation factor 2 complex;biological_process:GO:0001731//formation of translation preinitiation complex;molecular_function:GO:0003743//translation initiation factor activity;cellular_component:GO:0005829//cytosol;molecular_function:GO:0000049//tRNA binding;
transcript_100076	CAA7409153.1/2.01e-265/unnamed protein product [Spirodela intermedia]	sp|Q9FXM3|RFC2_ORYSJ/2.42e-08/Replication factor C subunit 2 OS=Oryza sativa subsp. japonica OX=39947 GN=RFC2 PE=2 SV=1	msin:131221153/3.89e-232/uncharacterized protein LOC131221153; K07478 putative ATPase	At1g24290/7.39e-211/[L] KOG2028 ATPase related to the helicase subunit of the Holliday junction resolvase	A0A843WYV6/5.00e-267/A0A843WYV6_COLES UBA domain-containing protein OS=Colocasia esculenta OX=4460 GN=Taro_046271 PE=3 SV=1	PTHR13779/4.2E-198/WERNER HELICASE-INTERACTING PROTEIN 1 FAMILY MEMBER	cellular_component:GO:0005634//nucleus;molecular_function:GO:0017116//single-stranded DNA helicase activity;molecular_function:GO:0005524//ATP binding;biological_process:GO:0000731//DNA synthesis involved in DNA repair;biological_process:GO:0006261//DNA-templated DNA replication;molecular_function:GO:0016887//ATP hydrolysis activity;molecular_function:GO:0008047//enzyme activator activity;
transcript_100081	CAB10250.1/7.17e-07/hypothetical protein [Arabidopsis thaliana] &gt;CAB78513.1 hypothetical protein [Arabidopsis thaliana]	NA	NA	At4g14710_3/1.46e-09/[S] KOG2107 Uncharacterized conserved protein, contains double-stranded beta-helix domain	NA	NA	NA
transcript_100091	XP_057484946.1/1.27e-60/uncharacterized protein LOC130771349, partial [Actinidia eriantha]	NA	nta:107767874/8.86e-37/uncharacterized LOC107767874; K06630 14-3-3 protein epsilon	At4g04560/5.37e-24/[R] KOG0017 FOG: Transposon-encoded proteins with TYA, reverse transcriptase, integrase domains in various combinations	A0A843UC34/1.87e-58/A0A843UC34_COLES CCHC-type domain-containing protein OS=Colocasia esculenta OX=4460 GN=Taro_012144 PE=4 SV=1	PF14223/7.2E-28/gag-polypeptide of LTR copia-type	NA
transcript_100093	XP_058091159.1/3.07e-43/uncharacterized protein LOC131237430 [Magnolia sinica]	NA	msin:131237430/2.41e-44/uncharacterized protein LOC131237430; K17362 acyl-coenzyme A thioesterase 13 [EC:3.1.2.-]	At1g04290/7.88e-33/[R] KOG3328 HGG motif-containing thioesterase	A0A1D1YZI1/2.58e-56/A0A1D1YZI1_9ARAE Acyl-coenzyme A thioesterase 13 OS=Anthurium amnicola OX=1678845 GN=ACOT13_3 PE=3 SV=1	PF03061/0.018/Thioesterase superfamily	molecular_function:GO:0047617//fatty acyl-CoA hydrolase activity;
transcript_100095	NA	NA	NA	NA	NA	NA	NA
transcript_100099	RWR88277.1/4.96e-136/putative receptor-like protein kinase isoform X1 [Cinnamomum micranthum f. kanehirae]	sp|Q8GYA4|CRK10_ARATH/1.12e-120/Cysteine-rich receptor-like protein kinase 10 OS=Arabidopsis thaliana OX=3702 GN=CRK10 PE=1 SV=3	thj:104799061/1.65e-84/LOW QUALITY PROTEIN: uncharacterized protein LOC104799061; K24104 GPN-loop GTPase	At4g23180/9.01e-121/[T] LSE0029 A Receptor-like protein kinase, contains conserved domain of unknown function	A0A1D1ZIA1/4.67e-140/A0A1D1ZIA1_9ARAE Cysteine-rich receptor-like protein kinase 8 (Fragment) OS=Anthurium amnicola OX=1678845 GN=CRK8_1 PE=3 SV=1	SM00220/8.0E-29/serkin_6	molecular_function:GO:0004672//protein kinase activity;molecular_function:GO:0005524//ATP binding;biological_process:GO:0006468//protein phosphorylation;
transcript_100101	CAA7409890.1/6.88e-278/unnamed protein product [Spirodela intermedia]	sp|F4K460|MED17_ARATH/3.00e-169/Mediator of RNA polymerase II transcription subunit 17 OS=Arabidopsis thaliana OX=3702 GN=MED17 PE=1 SV=1	msin:131256042/3.23e-233/mediator of RNA polymerase II transcription subunit 17; K15133 mediator of RNA polymerase II transcription subunit 17	NA	A0A1D1YJS2/7.56e-315/A0A1D1YJS2_9ARAE Mediator of RNA polymerase II transcription subunit 17 OS=Anthurium amnicola OX=1678845 GN=med17_0 PE=3 SV=1	PTHR13114/1.2E-141/MEDIATOR OF RNA POLYMERASE II TRANSCRIPTION SUBUNIT 17	molecular_function:GO:0003712//transcription coregulator activity;cellular_component:GO:0016592//mediator complex;biological_process:GO:0006357//regulation of transcription by RNA polymerase II;cellular_component:GO:0070847//core mediator complex;
transcript_100107	XP_024026135.1/6.27e-134/ubiquitin receptor RAD23d [Morus notabilis]	sp|Q84L30|RD23D_ARATH/4.50e-123/Ubiquitin receptor RAD23d OS=Arabidopsis thaliana OX=3702 GN=RAD23D PE=1 SV=2	mnt:21392005/4.93e-135/ubiquitin receptor RAD23d; K10839 UV excision repair protein RAD23	At5g38470/9.75e-123/[L] KOG0011 Nucleotide excision repair factor NEF2, RAD23 component	A0A1D1YS56/7.56e-147/A0A1D1YS56_9ARAE Ubiquitin receptor RAD23 (Fragment) OS=Anthurium amnicola OX=1678845 GN=RAD23-3_0 PE=3 SV=1	PR01839/7.8E-35/DNA repair protein Rad23 signature	biological_process:GO:0043161//proteasome-mediated ubiquitin-dependent protein catabolic process;molecular_function:GO:0003684//damaged DNA binding;biological_process:GO:0006289//nucleotide-excision repair;cellular_component:GO:0005654//nucleoplasm;cellular_component:GO:0005829//cytosol;molecular_function:GO:0031593//polyubiquitin modification-dependent protein binding;molecular_function:GO:00431…
transcript_100125	XP_058068180.1/1.27e-80/DNA-binding protein BIN4 isoform X1 [Magnolia sinica]	sp|Q9FLU1|BIN4_ARATH/7.08e-51/DNA-binding protein BIN4 OS=Arabidopsis thaliana OX=3702 GN=BIN4 PE=1 SV=2	NA	NA	A0A1D1YNN3/1.25e-119/A0A1D1YNN3_9ARAE DNA-binding protein BIN4 (Fragment) OS=Anthurium amnicola OX=1678845 GN=BIN4_2 PE=4 SV=1	PTHR34810/1.6E-92/DNA-BINDING PROTEIN BIN4	biological_process:GO:0051276//chromosome organization;cellular_component:GO:0009330//DNA topoisomerase type II (double strand cut, ATP-hydrolyzing) complex;cellular_component:GO:0005634//nucleus;molecular_function:GO:0003690//double-stranded DNA binding;biological_process:GO:0042023//DNA endoreduplication;
transcript_100133	XP_008797363.2/2.10e-41/AT-rich interactive domain-containing protein 4-like [Phoenix dactylifera]	sp|Q6NQ79|ARID4_ARATH/1.98e-26/AT-rich interactive domain-containing protein 4 OS=Arabidopsis thaliana OX=3702 GN=ARID4 PE=1 SV=1	NA	NA	A0A1D1XLZ3/2.67e-45/A0A1D1XLZ3_9ARAE AT-rich interactive domain-containing protein 4 OS=Anthurium amnicola OX=1678845 GN=ARID4_3 PE=4 SV=1	PTHR46694/6.6E-33/AT-RICH INTERACTIVE DOMAIN-CONTAINING PROTEIN 4	NA
transcript_100139	XP_010937939.1/1.53e-141/mitoferrin isoform X2 [Elaeis guineensis]	sp|Q94AG6|SAMC1_ARATH/4.23e-27/S-adenosylmethionine carrier 1, chloroplastic/mitochondrial OS=Arabidopsis thaliana OX=3702 GN=SAMC1 PE=1 SV=1	egu:105057152/5.71e-142/mitoferrin-like isoform X1; K15113 solute carrier family 25 (mitochondrial iron transporter), member 28/37	At1g07030/1.81e-104/[C] KOG0760 Mitochondrial carrier protein MRS3/4	A0A843XM96/5.66e-151/A0A843XM96_COLES Mitochondrial carrier protein OS=Colocasia esculenta OX=4460 GN=Taro_053321 PE=3 SV=1	PR00926/1.5E-6/Mitochondrial carrier protein signature	molecular_function:GO:0015093//ferrous iron transmembrane transporter activity;biological_process:GO:0048250//iron import into the mitochondrion;cellular_component:GO:0031966//mitochondrial membrane;biological_process:GO:0055085//transmembrane transport;
transcript_100141	CAA7401271.1/2.30e-275/unnamed protein product [Spirodela intermedia]	sp|Q6Z955|CKX11_ORYSJ/1.51e-202/Cytokinin dehydrogenase 11 OS=Oryza sativa subsp. japonica OX=39947 GN=CKX11 PE=1 SV=1	egu:105041828/1.93e-221/cytokinin dehydrogenase 11-like; K00279 cytokinin dehydrogenase [EC:1.5.99.12]	At2g41510/2.29e-130/[C] KOG1231 Proteins containing the FAD binding domain	A0A1D1ZM00/2.92e-294/A0A1D1ZM00_9ARAE cytokinin dehydrogenase OS=Anthurium amnicola OX=1678845 GN=CKX7_0 PE=3 SV=1	PS51387/19.843067/PCMH-type FAD-binding domain profile.	molecular_function:GO:0050660//flavin adenine dinucleotide binding;molecular_function:GO:0019139//cytokinin dehydrogenase activity;molecular_function:GO:0016491//oxidoreductase activity;molecular_function:GO:0071949//FAD binding;biological_process:GO:0009690//cytokinin metabolic process;
transcript_100153	NA	NA	NA	NA	NA	NA	NA
transcript_100155	CAA2614932.1/8.85e-27/unnamed protein product [Spirodela intermedia] &gt;CAA6654707.1 unnamed protein product [Spirodela intermedia] &gt;CAA7389381.1 unnamed protein product [Spirodela intermedia]	sp|Q8H1T3|FRI2_TOBAC/8.43e-15/Ferritin-2, chloroplastic OS=Nicotiana tabacum OX=4097 GN=FER2 PE=2 SV=1	pda:103717478/2.68e-16/ferritin-2, chloroplastic; K00522 ferritin heavy chain [EC:1.16.3.2]	At2g40300/2.34e-13/[P] KOG2332 Ferritin	A0A7I8JZD3/5.80e-27/A0A7I8JZD3_SPIIN Ferritin OS=Spirodela intermedia OX=51605 GN=SI7747_01001297 PE=3 SV=1	NA	NA
transcript_10016	NA	NA	NA	NA	NA	NA	NA
transcript_100164	CAA2618424.1/5.65e-138/unnamed protein product [Spirodela intermedia] &gt;CAA6658141.1 unnamed protein product [Spirodela intermedia]	sp|Q940S3|UAP1_ARATH/2.05e-119/UDP-N-acetylglucosamine diphosphorylase 1 OS=Arabidopsis thaliana OX=3702 GN=GLCNAC1PUT1 PE=1 SV=1	msin:131221052/8.78e-133/UDP-N-acetylglucosamine diphosphorylase 1-like; K00972 UDP-N-acetylglucosamine/UDP-N-acetylgalactosamine diphosphorylase [EC:2.7.7.23 2.7.7.83]	At1g31070/3.82e-119/[M] KOG2388 UDP-N-acetylglucosamine pyrophosphorylase	A0A1D1Z5Q8/9.11e-142/A0A1D1Z5Q8_9ARAE UDP-N-acetylglucosamine diphosphorylase (Fragment) OS=Anthurium amnicola OX=1678845 GN=At2g35020_2 PE=4 SV=1	PTHR11952/2.9E-79/UDP- GLUCOSE PYROPHOSPHORYLASE	molecular_function:GO:0070569//uridylyltransferase activity;molecular_function:GO:0003977//UDP-N-acetylglucosamine diphosphorylase activity;biological_process:GO:0006048//UDP-N-acetylglucosamine biosynthetic process;
transcript_10017	CAA7390990.1/7.28e-153/unnamed protein product [Spirodela intermedia]	sp|Q9FI00|MLO11_ARATH/1.25e-117/MLO-like protein 11 OS=Arabidopsis thaliana OX=3702 GN=MLO11 PE=2 SV=1	egu:105059007/1.03e-148/MLO-like protein 14 isoform X1; K08472 mlo protein	At5g53760/2.70e-117/[R] LSE0264 A Seven transmembrane protein Mlo	A0A1D1XKL5/2.80e-189/A0A1D1XKL5_9ARAE MLO-like protein OS=Anthurium amnicola OX=1678845 GN=MLO14_0 PE=3 SV=1	PF03094/8.5E-72/Mlo family	cellular_component:GO:0016020//membrane;biological_process:GO:0006952//defense response;
transcript_100173	NA	NA	NA	NA	NA	NA	NA
transcript_100174	XP_058114904.1/1.24e-40/nuclear pore complex protein NUP35 [Magnolia sinica]	sp|O04326|NUP35_ARATH/3.26e-31/Nuclear pore complex protein NUP35 OS=Arabidopsis thaliana OX=3702 GN=NUP35 PE=1 SV=1	msin:131257944/9.73e-42/nuclear pore complex protein NUP35; K14313 nuclear pore complex protein Nup53	At3g16310/7.06e-31/[D] KOG4285 Mitotic phosphoprotein	A0A1D1YXC9/2.02e-55/A0A1D1YXC9_9ARAE Aspartic proteinase nepenthesin-1 OS=Anthurium amnicola OX=1678845 GN=nep1_10 PE=3 SV=1	NA	NA
transcript_10018	CAA2614687.1/3.54e-60/unnamed protein product [Spirodela intermedia] &gt;CAA6654472.1 unnamed protein product [Spirodela intermedia]	NA	aof:109830704/2.00e-52/uncharacterized protein LOC109830704; K22817 non-structural maintenance of chromosomes element 1 [EC:2.3.2.27]	NA	A0A1D1XDQ5/8.40e-85/A0A1D1XDQ5_9ARAE Non-structural maintenance of chromosomes element 1 homolog OS=Anthurium amnicola OX=1678845 GN=nsmce1_0 PE=3 SV=1	PTHR20973/1.6E-32/NON-SMC ELEMENT 1-RELATED	biological_process:GO:0000724//double-strand break repair via homologous recombination;cellular_component:GO:0005634//nucleus;biological_process:GO:0006281//DNA repair;cellular_component:GO:0030915//Smc5-Smc6 complex;molecular_function:GO:0004842//ubiquitin-protein transferase activity;
transcript_10019	NA	NA	NA	NA	NA	NA	NA
transcript_100192	XP_058084760.1/6.78e-216/tubby-like F-box protein 14 [Magnolia sinica]	sp|Q9FRH7|TLP10_ARATH/4.89e-152/Tubby-like F-box protein 10 OS=Arabidopsis thaliana OX=3702 GN=TULP10 PE=1 SV=1	msin:131248770/6.93e-214/tubby-like F-box protein 8; K19600 tubby and related proteins	At1g25280/1.06e-151/[R] KOG2502 Tub family proteins	A0A1D1ZI27/5.57e-232/A0A1D1ZI27_9ARAE Tubby-like F-box protein (Fragment) OS=Anthurium amnicola OX=1678845 GN=TULP14_1 PE=3 SV=1	PF12937/0.0081/F-box-like	molecular_function:GO:0005515//protein binding;
transcript_100193	KAJ9704372.1/1.75e-34/hypothetical protein PVL29_002779 [Vitis rotundifolia]	sp|P45434|SSRA_ARATH/3.27e-18/Translocon-associated protein subunit alpha OS=Arabidopsis thaliana OX=3702 GN=At2g21160 PE=2 SV=3	vvi:100250330/7.57e-35/translocon-associated protein subunit alpha; K13249 translocon-associated protein subunit alpha	At2g21160/6.97e-18/[U] KOG1631 Translocon-associated complex TRAP, alpha subunit	A0A1D1Z5G3/2.40e-41/A0A1D1Z5G3_9ARAE Translocon-associated protein subunit alpha OS=Anthurium amnicola OX=1678845 GN=At2g21160_2 PE=3 SV=1	PTHR12924/9.6E-19/TRANSLOCON-ASSOCIATED PROTEIN, ALPHA SUBUNIT	cellular_component:GO:0005783//endoplasmic reticulum;
transcript_100196	CAA7400955.1/1.00e-267/unnamed protein product [Spirodela intermedia]	sp|Q8L7Z9|DIT2_SPIOL/2.34e-249/Dicarboxylate transporter 2, chloroplastic OS=Spinacia oleracea OX=3562 GN=DIT2 PE=1 SV=1	cmos:111446901/6.75e-230/LOW QUALITY PROTEIN: dicarboxylate transporter 2.1, chloroplastic-like; K03319 divalent anion:Na+ symporter, DASS family	NA	A0A1D1ZLG4/4.01e-268/A0A1D1ZLG4_9ARAE 2-oxoglutarate/malate translocator, chloroplastic (Fragment) OS=Anthurium amnicola OX=1678845 GN=SODIT1_1 PE=3 SV=1	PF00939/8.7E-115/Sodium:sulfate symporter transmembrane region	cellular_component:GO:0016020//membrane;molecular_function:GO:0022857//transmembrane transporter activity;biological_process:GO:0055085//transmembrane transport;
transcript_100198	CAA2630951.1/1.48e-293/unnamed protein product [Spirodela intermedia] &gt;CAA6670194.1 unnamed protein product [Spirodela intermedia]	sp|P49298|CISY_CITMA/4.03e-281/Citrate synthase, mitochondrial OS=Citrus maxima OX=37334 GN=CIT PE=2 SV=1	msin:131222378/1.74e-287/citrate synthase, mitochondrial; K01647 citrate synthase [EC:2.3.3.1]	At2g44350/1.20e-274/[C] KOG2617 Citrate synthase	A0A1D1YWA8/2.75e-302/A0A1D1YWA8_9ARAE Citrate synthase (Fragment) OS=Anthurium amnicola OX=1678845 GN=CIT_2 PE=3 SV=1	PTHR11739/7.5E-172/CITRATE SYNTHASE	biological_process:GO:0005975//carbohydrate metabolic process;molecular_function:GO:0046912//acyltransferase activity, acyl groups converted into alkyl on transfer;molecular_function:GO:0004108//citrate (Si)-synthase activity;cellular_component:GO:0005759//mitochondrial matrix;biological_process:GO:0006099//tricarboxylic acid cycle;
transcript_1002	XP_009393039.1/0.0/PREDICTED: probable RNA helicase SDE3 isoform X1 [Musa acuminata subsp. malaccensis] &gt;XP_009393040.1 PREDICTED: probable RNA helicase SDE3 isoform X1 [Musa acuminata subsp. malaccensis] &gt;XP_009393041.1 PREDICTED: probable RNA helicase SDE3 isoform X1 [Musa acuminata subsp. malaccensis] &gt;XP_009393042.1 PREDICTED: probable RNA helicase SDE3 isoform X1 [Musa acuminata sub…	sp|Q8GYD9|SDE3_ARATH/0.0/Probable RNA helicase SDE3 OS=Arabidopsis thaliana OX=3702 GN=SDE3 PE=1 SV=1	mus:103978825/0.0/probable RNA helicase SDE3 isoform X1; K18422 helicase MOV-10 [EC:3.6.4.13]	At1g05460/0.0/[A] KOG1804 RNA helicase	A0A1D1YSN7/0.0/A0A1D1YSN7_9ARAE RNA helicase OS=Anthurium amnicola OX=1678845 GN=SDE3_1 PE=3 SV=1	PF13086/3.6E-8/AAA domain	molecular_function:GO:0004386//helicase activity;
transcript_100208	KAJ0987167.1/3.24e-122/hypothetical protein J5N97_005523 [Dioscorea zingiberensis]	sp|Q9XIC5|NAC17_ARATH/3.38e-86/NAC domain-containing protein 17 OS=Arabidopsis thaliana OX=3702 GN=NAC017 PE=2 SV=1	cmos:111447866/6.49e-40/ferric reduction oxidase 7, chloroplastic-like; K00521 ferric-chelate reductase [EC:1.16.1.7]	At1g34190/1.21e-85/[S] LSE0117 A No apical meristem (NAM) developmental protein and related proteins	A0A1D1Y7V7/1.51e-195/A0A1D1Y7V7_9ARAE NAC domain-containing protein 78 (Fragment) OS=Anthurium amnicola OX=1678845 GN=NAC078_4 PE=4 SV=1	PS51005/54.723431/NAC domain profile.	molecular_function:GO:0003677//DNA binding;biological_process:GO:0006355//regulation of DNA-templated transcription;
transcript_10021	CAA7398503.1/8.69e-286/unnamed protein product [Spirodela intermedia]	sp|Q60EX6|BSL1_ORYSJ/1.27e-255/Serine/threonine-protein phosphatase BSL1 homolog OS=Oryza sativa subsp. japonica OX=39947 GN=BSL1 PE=1 SV=1	pda:103697597/4.51e-277/serine/threonine-protein phosphatase BSL1 homolog; K01090 protein phosphatase [EC:3.1.3.16]	At4g03080_1/2.24e-250/[R] KOG0379 Kelch repeat-containing proteins	A0A1D1YWJ4/0.0/A0A1D1YWJ4_9ARAE Serine/threonine-protein phosphatase (Fragment) OS=Anthurium amnicola OX=1678845 GN=BSL1_3 PE=3 SV=1	PF24681/1.6E-24/KLHDC2/KLHL20/DRC7 Kelch-repeats domain	NA
transcript_100217	CAA7408031.1/3.29e-76/unnamed protein product [Spirodela intermedia]	sp|Q0V865|FAFL_ARATH/2.35e-24/Protein FAF-like, chloroplastic OS=Arabidopsis thaliana OX=3702 GN=At5g22090 PE=2 SV=1	NA	NA	A0A843X4E4/2.73e-93/A0A843X4E4_COLES FAF domain-containing protein OS=Colocasia esculenta OX=4460 GN=Taro_047833 PE=3 SV=1	PTHR33155/9.3E-52/FANTASTIC FOUR-LIKE PROTEIN (DUF3049)	NA
transcript_100227	XP_057505961.1/9.92e-60/ABC transporter C family member 3-like [Actinidia eriantha]	sp|Q9LK62|AB7C_ARATH/8.34e-52/ABC transporter C family member 7 OS=Arabidopsis thaliana OX=3702 GN=ABCC7 PE=1 SV=1	egu:105040178/1.23e-55/ABC transporter C family member 3-like; K05666 ATP-binding cassette, subfamily C (CFTR/MRP), member 2	At3g13100/1.79e-51/[Q] KOG0054 Multidrug resistance-associated protein/mitoxantrone resistance protein, ABC superfamily	A0A5K1BNT0/6.27e-59/A0A5K1BNT0_9MAGN ABC transporter domain-containing protein (Fragment) OS=Nymphaea colorata OX=210225 GN=NYM_LOCUS14708 PE=4 SV=1	PF00005/4.7E-12/ABC transporter	molecular_function:GO:0042626//ATPase-coupled transmembrane transporter activity;molecular_function:GO:0005524//ATP binding;biological_process:GO:0055085//transmembrane transport;cellular_component:GO:0016020//membrane;molecular_function:GO:0016887//ATP hydrolysis activity;
transcript_100228	KAK1316249.1/4.12e-162/Nucleobase-ascorbate transporter 3 [Acorus calamus]	sp|Q8GZD4|NAT3_ARATH/1.17e-137/Nucleobase-ascorbate transporter 3 OS=Arabidopsis thaliana OX=3702 GN=NAT3 PE=2 SV=2	aprc:113872782/1.10e-97/nucleobase-ascorbate transporter 4 isoform X1; K23717 solute carrier family 23 (nucleobase transporter), member 2	At2g26510/2.54e-137/[F] KOG1292 Xanthine/uracil transporters	A0A1D1YRJ3/1.45e-180/A0A1D1YRJ3_9ARAE Nucleobase-ascorbate transporter 3 (Fragment) OS=Anthurium amnicola OX=1678845 GN=NAT3_5 PE=3 SV=1	PF00860/4.0E-20/Permease family	cellular_component:GO:0016020//membrane;molecular_function:GO:0022857//transmembrane transporter activity;biological_process:GO:0055085//transmembrane transport;
transcript_10023	XP_058107977.1/0.0/alpha-mannosidase-like isoform X2 [Magnolia sinica]	sp|Q9FKW9|MANA3_ARATH/0.0/Probable alpha-mannosidase At5g66150 OS=Arabidopsis thaliana OX=3702 GN=At5g66150 PE=3 SV=1	msin:131251327/0.0/alpha-mannosidase-like isoform X1; K01191 alpha-mannosidase [EC:3.2.1.24]	At5g66150/0.0/[G] KOG1959 Glycosyl hydrolase, family 38 - alpha-mannosidase	A0A1D1XQA8/0.0/A0A1D1XQA8_9ARAE Alpha-mannosidase OS=Anthurium amnicola OX=1678845 GN=MAN2B1_40 PE=3 SV=1	PF07748/5.5E-40/Glycosyl hydrolases family 38 C-terminal domain	biological_process:GO:0006013//mannose metabolic process;molecular_function:GO:0004559//alpha-mannosidase activity;
transcript_100231	CAA7407945.1/9.66e-141/unnamed protein product [Spirodela intermedia]	NA	NA	At1g21200/1.04e-65/[S] LSE0079 A Uncharacterized protein, contains SANT domain	A0A843XSE9/2.02e-203/A0A843XSE9_COLES Myb/SANT-like DNA-binding domain-containing protein OS=Colocasia esculenta OX=4460 GN=Taro_055090 PE=4 SV=1	PTHR46327/6.0E-137/F16F4.11 PROTEIN-RELATED	NA
transcript_100232	CAD1839678.1/1.72e-36/unnamed protein product [Ananas comosus var. bracteatus]	sp|P50162|TRN1_DATST/2.71e-34/Tropinone reductase 1 OS=Datura stramonium OX=4076 GN=TR1 PE=1 SV=1	zof:122003050/3.20e-36/tropinone reductase homolog At5g06060-like; K08081 tropinone reductase I [EC:1.1.1.206]	At2g29170/4.54e-32/[R] KOG0725 Reductases with broad range of substrate specificities	A0A843XHQ6/8.27e-39/A0A843XHQ6_COLES Uncharacterized protein OS=Colocasia esculenta OX=4460 GN=Taro_051778 PE=4 SV=1	PF00106/1.2E-11/short chain dehydrogenase	molecular_function:GO:0016491//oxidoreductase activity;
transcript_100234	CAA7396198.1/1.58e-165/unnamed protein product [Spirodela intermedia]	sp|Q84SN3|CDKF3_ORYSJ/4.03e-126/Cyclin-dependent kinase F-3 OS=Oryza sativa subsp. japonica OX=39947 GN=CDKF-3 PE=2 SV=1	pda:103709401/2.56e-160/cyclin-dependent kinase F-3 isoform X1; K08829 male germ cell-associated kinase [EC:2.7.11.22]	At4g13020/1.76e-117/[T] KOG0661 MAPK related serine/threonine protein kinase	A0A1D1Z4Y2/2.53e-204/A0A1D1Z4Y2_9ARAE Cyclin-dependent kinase F-3 OS=Anthurium amnicola OX=1678845 GN=CDKF-3 PE=4 SV=1	PTHR24055/1.2E-57/MITOGEN-ACTIVATED PROTEIN KINASE	molecular_function:GO:0004672//protein kinase activity;molecular_function:GO:0005524//ATP binding;biological_process:GO:0006468//protein phosphorylation;
transcript_100235	KAH9694354.1/1.16e-70/protein NLP2 [Citrus sinensis]	sp|Q10S83|NLP1_ORYSJ/8.47e-59/Protein NLP1 OS=Oryza sativa subsp. japonica OX=39947 GN=NLP1 PE=2 SV=1	csin:114275658/5.73e-07/LOW QUALITY PROTEIN: vacuolar protein sorting-associated protein 8 homolog; K20178 vacuolar protein sorting-associated protein 8	At2g17150/2.47e-50/[R] LSE0422 A Homolog of regulator controlling development of symbiotic root nodules, contains Phox and Bem1p domain, and RWP-RK domain	A0A1D1ZDZ8/1.69e-110/A0A1D1ZDZ8_9ARAE Protein NLP1 (Fragment) OS=Anthurium amnicola OX=1678845 GN=NLP1_13 PE=4 SV=1	PTHR32002/8.8E-59/PROTEIN NLP8	molecular_function:GO:0005515//protein binding;molecular_function:GO:0003700//DNA-binding transcription factor activity;
transcript_10024	CAA7400068.1/2.61e-50/unnamed protein product [Spirodela intermedia]	NA	pda:103711698/7.56e-11/uncharacterized protein LOC103711698 isoform X1; K09527 DnaJ homolog subfamily C member 7	NA	A0A1D1YKX2/4.21e-123/A0A1D1YKX2_9ARAE DnaJ subfamily C member 7 OS=Anthurium amnicola OX=1678845 GN=Dnajc7_0 PE=4 SV=1	NA	NA
transcript_100245	XP_020250029.1/8.43e-257/ABC transporter B family member 25, mitochondrial [Asparagus officinalis] &gt;ONK55386.1 uncharacterized protein A4U43_UnF4030 [Asparagus officinalis]	sp|Q9LVM1|AB25B_ARATH/5.55e-239/ABC transporter B family member 25, mitochondrial OS=Arabidopsis thaliana OX=3702 GN=ABCB25 PE=1 SV=1	aof:109827424/6.63e-258/ABC transporter B family member 25, mitochondrial; K05662 ATP-binding cassette, subfamily B (MDR/TAP), member 7	At5g58270/1.20e-238/[U] KOG0057 Mitochondrial Fe/S cluster exporter, ABC superfamily	A0A1D1ZAM3/8.93e-275/A0A1D1ZAM3_9ARAE ABC transporter B family member 25, mitochondrial OS=Anthurium amnicola OX=1678845 GN=ABCB25_8 PE=4 SV=1	PF00664/4.4E-23/ABC transporter transmembrane region	cellular_component:GO:0005743//mitochondrial inner membrane;molecular_function:GO:0042626//ATPase-coupled transmembrane transporter activity;molecular_function:GO:0140359//ABC-type transporter activity;biological_process:GO:0006879//intracellular iron ion homeostasis;molecular_function:GO:0005524//ATP binding;biological_process:GO:0055085//transmembrane transport;cellular_component:GO:0016020//me…
transcript_100247	CAA7390814.1/7.30e-295/unnamed protein product [Spirodela intermedia]	sp|Q0JF03|ARP9_ORYSJ/2.97e-195/Actin-related protein 9 OS=Oryza sativa subsp. japonica OX=39947 GN=ARP9 PE=2 SV=1	aof:109837524/5.72e-241/actin-related protein 9 isoform X1; K11673 actin-related protein 8	At5g43500/4.78e-192/[Z] KOG0797 Actin-related protein	A0A1D1Y848/6.69e-311/A0A1D1Y848_9ARAE Actin-related protein 9 OS=Anthurium amnicola OX=1678845 GN=ARP9_2 PE=3 SV=1	SM00268/7.5E-9/actin_3	NA
transcript_10025	KAF3795392.1/2.33e-09/SNF1-related protein kinase catalytic subunit alpha [Nymphaea thermarum]	sp|P92958|KIN11_ARATH/2.68e-07/SNF1-related protein kinase catalytic subunit alpha KIN11 OS=Arabidopsis thaliana OX=3702 GN=KIN11 PE=1 SV=1	ncol:116264393/8.54e-10/SNF1-related protein kinase catalytic subunit alpha KIN10; K07198 5'-AMP-activated protein kinase, catalytic alpha subunit [EC:2.7.11.31]	At3g29160/5.81e-07/[T] KOG0583 Serine/threonine protein kinase	A0A5K0Y1I5/1.54e-10/A0A5K0Y1I5_9MAGN Protein kinase domain-containing protein (Fragment) OS=Nymphaea colorata OX=210225 GN=NYM_LOCUS6201 PE=4 SV=1	NA	NA
transcript_100252	CAA2614971.1/2.50e-177/unnamed protein product [Spirodela intermedia] &gt;CAA6654746.1 unnamed protein product [Spirodela intermedia]	sp|Q96328|SAC8_ARATH/2.67e-158/Phosphoinositide phosphatase SAC8 OS=Arabidopsis thaliana OX=3702 GN=SAC8 PE=2 SV=1	tss:122672759/8.46e-176/phosphoinositide phosphatase SAC8 isoform X1; K21797 phosphatidylinositol 4-phosphatase [EC:3.1.3.-]	At3g51830/8.49e-147/[I] KOG1889 Putative phosphoinositide phosphatase	A0A1D1YL99/2.73e-196/A0A1D1YL99_9ARAE Phosphatidylinositide phosphatase SAC1 (Fragment) OS=Anthurium amnicola OX=1678845 GN=sacm1l_2 PE=4 SV=1	PS50275/47.235065/Sac phosphatase domain profile.	molecular_function:GO:0016791//phosphatase activity;biological_process:GO:0046856//phosphatidylinositol dephosphorylation;molecular_function:GO:0043812//phosphatidylinositol-4-phosphate phosphatase activity;cellular_component:GO:0005783//endoplasmic reticulum;
transcript_100254	XP_004364666.1/5.49e-75/potassium channel tetramerisation domain-containing protein [Capsaspora owczarzaki ATCC 30864] &gt;KJE90488.1 potassium channel tetramerization domain-containing protein [Capsaspora owczarzaki ATCC 30864]	sp|Q9SE95|FIP2_ARATH/1.31e-14/FH protein interacting protein FIP2 OS=Arabidopsis thaliana OX=3702 GN=FIP2 PE=1 SV=1	cit:102608137/5.02e-19/FH protein interacting protein FIP2 isoform X1; K21919 BTB/POZ domain-containing protein KCTD9	Hs10863937/7.22e-226/[P] KOG2716 Polymerase delta-interacting protein PDIP1 and related proteins, contain BTB/POZ domain	V4TTF2/4.18e-18/V4TTF2_CITCL BTB domain-containing protein OS=Citrus clementina OX=85681 GN=CICLE_v10021370mg PE=4 SV=1	PF02214/7.3E-19/BTB/POZ domain	biological_process:GO:0043161//proteasome-mediated ubiquitin-dependent protein catabolic process;molecular_function:GO:0005515//protein binding;biological_process:GO:0016567//protein ubiquitination;biological_process:GO:0035024//negative regulation of Rho protein signal transduction;biological_process:GO:0051260//protein homooligomerization;molecular_function:GO:0004842//ubiquitin-protein transfe…
transcript_10026	CAA7406102.1/3.33e-256/unnamed protein product [Spirodela intermedia]	NA	NA	NA	A0A1D1ZJ62/0.0/A0A1D1ZJ62_9ARAE Uncharacterized protein OS=Anthurium amnicola OX=1678845 GN=g.59560 PE=4 SV=1	PTHR21726/1.1E-202/PHOSPHATIDYLINOSITOL N-ACETYLGLUCOSAMINYLTRANSFERASE SUBUNIT P DOWN SYNDROME CRITICAL REGION PROTEIN 5 -RELATED	NA
transcript_100260	CAA2628504.1/1.91e-108/unnamed protein product [Spirodela intermedia] &gt;CAA6667752.1 unnamed protein product [Spirodela intermedia]	sp|F4IS56|ILK1_ARATH/5.04e-99/Integrin-linked protein kinase 1 OS=Arabidopsis thaliana OX=3702 GN=ILK1 PE=1 SV=1	egt:105953412/2.07e-33/serine/threonine-protein kinase CTR1-like; K06272 integrin-linked kinase [EC:2.7.11.1]	At3g59830/4.26e-92/[T] KOG0192 Tyrosine kinase specific for activated (GTP-bound) p21cdc42Hs	A0A1D1XMP7/1.89e-111/A0A1D1XMP7_9ARAE Dual specificity protein kinase shkC OS=Anthurium amnicola OX=1678845 GN=shkC PE=3 SV=1	PTHR44329/1.0E-41/SERINE/THREONINE-PROTEIN KINASE TNNI3K-RELATED	biological_process:GO:0006468//protein phosphorylation;molecular_function:GO:0004672//protein kinase activity;molecular_function:GO:0005524//ATP binding;molecular_function:GO:0004674//protein serine/threonine kinase activity;
transcript_100273	CAA7398908.1/0.0/unnamed protein product [Spirodela intermedia]	sp|P48642|GSHRC_ORYSJ/1.58e-294/Glutathione reductase, cytosolic OS=Oryza sativa subsp. japonica OX=39947 GN=GRC2 PE=2 SV=2	egu:105032941/1.49e-309/glutathione reductase, cytosolic; K00383 glutathione reductase (NADPH) [EC:1.8.1.7]	At3g24170/2.13e-270/[Q] KOG0405 Pyridine nucleotide-disulphide oxidoreductase	A0A1D1ZGY1/0.0/A0A1D1ZGY1_9ARAE Glutathione reductase OS=Anthurium amnicola OX=1678845 GN=GRC2_0 PE=3 SV=1	PF02852/7.8E-26/Pyridine nucleotide-disulphide oxidoreductase, dimerisation domain	molecular_function:GO:0004362//glutathione-disulfide reductase (NADP) activity;molecular_function:GO:0050660//flavin adenine dinucleotide binding;cellular_component:GO:0005829//cytosol;biological_process:GO:0034599//cellular response to oxidative stress;biological_process:GO:0006749//glutathione metabolic process;cellular_component:GO:0005739//mitochondrion;molecular_function:GO:0016668//oxidored…
transcript_100277	XP_042499758.1/6.43e-08/uncharacterized protein LOC122077936 [Macadamia integrifolia]	NA	NA	NA	A0A438C2M1/7.37e-07/A0A438C2M1_VITVI BED-type domain-containing protein OS=Vitis vinifera OX=29760 GN=CK203_085538 PE=4 SV=1	NA	NA
transcript_100279	CAA2629151.1/2.17e-194/unnamed protein product [Spirodela intermedia] &gt;CAA6668395.1 unnamed protein product [Spirodela intermedia] &gt;CAA7405242.1 unnamed protein product [Spirodela intermedia]	NA	tdc:119336284/2.24e-110/uncharacterized protein LOC119336284 isoform X1; K12829 splicing factor 3B subunit 2	At1g61240/6.69e-119/[S] LSE0393 A Uncharacterized protein	A0A1D1YEF4/9.10e-214/A0A1D1YEF4_9ARAE Polyprotein OS=Anthurium amnicola OX=1678845 GN=ORF1_12 PE=4 SV=1	PF05212/9.2E-137/Protein of unknown function (DUF707)	NA
transcript_100284	DAD26588.1/2.59e-165/TPA_asm: hypothetical protein HUJ06_028056 [Nelumbo nucifera]	sp|Q9FIL1|BSK5_ARATH/4.46e-150/Serine/threonine-protein kinase BSK5 OS=Arabidopsis thaliana OX=3702 GN=BSK5 PE=1 SV=1	vvi:100249852/2.70e-147/serine/threonine-protein kinase BSK3 isoform X2; K14500 BR-signaling kinase [EC:2.7.11.1]	At5g59010/1.26e-149/[T] LSE0053 A Protein kinase, contains TPR domains	A0A843VIR7/2.37e-180/A0A843VIR7_COLES Protein kinase domain-containing protein OS=Colocasia esculenta OX=4460 GN=Taro_028495 PE=4 SV=1	PTHR45863/3.7E-139/SERINE/THREONINE-PROTEIN KINASE BSK5	molecular_function:GO:0004672//protein kinase activity;molecular_function:GO:0005524//ATP binding;biological_process:GO:0006468//protein phosphorylation;biological_process:GO:0009742//brassinosteroid mediated signaling pathway;
transcript_100286	NA	NA	NA	NA	NA	NA	NA
transcript_100288	XP_047072071.1/1.37e-111/60S ribosomal protein L5, mitochondrial [Lolium rigidum]	sp|P42793|RM05_ARATH/8.61e-103/Large ribosomal subunit protein uL5m OS=Arabidopsis thaliana OX=3702 GN=RPL5 PE=1 SV=1	rcu:8267638/2.69e-92/60S ribosomal protein L5, mitochondrial; K00412 ubiquinol-cytochrome c reductase cytochrome b subunit	At2g07725/8.65e-94/[J] LSE2182 A Mitochondrial ribosomal protein L5	H6D9R4/1.83e-110/H6D9R4_9POAL Large ribosomal subunit protein uL5m OS=Ferrocalamus rimosivaginus OX=591214 GN=rpl5 PE=3 SV=1	PTHR11994/3.1E-21/60S RIBOSOMAL PROTEIN L11-RELATED	biological_process:GO:0006412//translation;cellular_component:GO:0005840//ribosome;molecular_function:GO:0003735//structural constituent of ribosome;
transcript_100293	RWR96847.1/8.55e-155/hypothetical protein CKAN_02625100 [Cinnamomum micranthum f. kanehirae]	sp|Q0WMN5|Y3913_ARATH/2.77e-34/Uncharacterized protein At3g49140 OS=Arabidopsis thaliana OX=3702 GN=At3g49140 PE=1 SV=2	NA	At3g59300/1.56e-109/[R] KOG4197 FOG: PPR repeat	A0A1D1ZD07/9.51e-199/A0A1D1ZD07_9ARAE Uncharacterized protein At3g49140 OS=Anthurium amnicola OX=1678845 GN=At3g49140_2 PE=4 SV=1	PTHR13343/2.1E-61/CREG1 PROTEIN	NA
transcript_100296	KAF8775326.1/3.22e-08/hypothetical protein HU200_004735 [Digitaria exilis] &gt;CAB3474809.1 unnamed protein product [Digitaria exilis]	sp|Q9FXG8|BLH10_ARATH/1.20e-07/BEL1-like homeodomain protein 10 OS=Arabidopsis thaliana OX=3702 GN=BLH10 PE=1 SV=1	NA	Hs22047130/2.05e-66/[K] KOG0773 Transcription factor MEIS1 and related HOX domain proteins	A0A835FS24/2.11e-08/A0A835FS24_9POAL Uncharacterized protein OS=Digitaria exilis OX=1010633 GN=HU200_004735 PE=3 SV=1	PS00027/-/'Homeobox' domain signature.	molecular_function:GO:0003677//DNA binding;biological_process:GO:0030182//neuron differentiation;molecular_function:GO:0000981//DNA-binding transcription factor activity, RNA polymerase II-specific;cellular_component:GO:0005634//nucleus;biological_process:GO:0048468//cell development;biological_process:GO:0006355//regulation of DNA-templated transcription;biological_process:GO:0006357//regulation…
transcript_100297	XP_010919431.1/6.81e-234/cytochrome P450 87A3 [Elaeis guineensis]	sp|Q7XU38|C87A3_ORYSJ/1.79e-213/Cytochrome P450 87A3 OS=Oryza sativa subsp. japonica OX=39947 GN=CYP87A3 PE=2 SV=3	cpep:111802347/7.64e-135/cytochrome P450 87A3-like; K25060 cucurbitadienol 11-hydroxylase / 11-oxocucurbitadienol 20-hydroxylase [EC:1.14.14.71 1.14.14.-]	At1g12740/7.35e-207/[QI] KOG0157 Cytochrome P450 CYP4/CYP19/CYP26 subfamilies	A0A1D1YFR8/3.69e-260/A0A1D1YFR8_9ARAE Cytochrome P450 87A3 (Fragment) OS=Anthurium amnicola OX=1678845 GN=CYP87A3 PE=3 SV=1	PR00385/6.9E-6/P450 superfamily signature	molecular_function:GO:0020037//heme binding;biological_process:GO:0007275//multicellular organism development;biological_process:GO:0016125//sterol metabolic process;molecular_function:GO:0005506//iron ion binding;biological_process:GO:0016132//brassinosteroid biosynthetic process;molecular_function:GO:0016705//oxidoreductase activity, acting on paired donors, with incorporation or reduction of m…
transcript_1003	GMJ09371.1/4.04e-254/hypothetical protein HRI_004606300 [Hibiscus trionum]	sp|Q94HW2|POLR1_ARATH/1.25e-125/Retrovirus-related Pol polyprotein from transposon RE1 OS=Arabidopsis thaliana OX=3702 GN=RE1 PE=2 SV=1	adu:107466525/4.57e-125/LOW QUALITY PROTEIN: DNA-directed RNA polymerase II subunit RPB1-like; K03006 DNA-directed RNA polymerase II subunit RPB1 [EC:2.7.7.6]	At3g60170/1.99e-154/[R] KOG0017 FOG: Transposon-encoded proteins with TYA, reverse transcriptase, integrase domains in various combinations	A0A2N9G065/1.05e-254/A0A2N9G065_FAGSY Reverse transcriptase Ty1/copia-type domain-containing protein OS=Fagus sylvatica OX=28930 GN=FSB_LOCUS20551 PE=4 SV=1	PTHR11439/5.9E-78/GAG-POL-RELATED RETROTRANSPOSON	NA
transcript_10030	XP_052206891.1/3.93e-60/uncharacterized protein LOC127811223 [Diospyros lotus]	NA	pdul:117630218/1.66e-47/lysosomal Pro-X carboxypeptidase-like; K01285 lysosomal Pro-X carboxypeptidase [EC:3.4.16.2]	At1g37200/2.88e-45/[R] KOG0017 FOG: Transposon-encoded proteins with TYA, reverse transcriptase, integrase domains in various combinations	A0A2N9HHR9/5.63e-61/A0A2N9HHR9_FAGSY RNase H type-1 domain-containing protein OS=Fagus sylvatica OX=28930 GN=FSB_LOCUS39337 PE=4 SV=1	PTHR24559/1.4E-37/TRANSPOSON TY3-I GAG-POL POLYPROTEIN	NA
transcript_100301	CAA7403645.1/4.68e-248/unnamed protein product [Spirodela intermedia]	sp|F4JEX5|FIGL1_ARATH/1.26e-90/ATPase family AAA domain-containing protein FIGL1 OS=Arabidopsis thaliana OX=3702 GN=FIGL1 PE=2 SV=2	msin:131248435/5.64e-228/uncharacterized protein LOC131248435 isoform X1; K13254 spastin [EC:5.6.1.1]	At2g45500/1.21e-150/[O] KOG0740 AAA+-type ATPase	A0A1D1XEC1/6.44e-276/A0A1D1XEC1_9ARAE microtubule-severing ATPase OS=Anthurium amnicola OX=1678845 GN=SPAST_0 PE=3 SV=1	PS00674/-/AAA-protein family signature.	molecular_function:GO:0016887//ATP hydrolysis activity;molecular_function:GO:0005524//ATP binding;cellular_component:GO:0015630//microtubule cytoskeleton;
transcript_100305	CAA7402959.1/1.23e-35/unnamed protein product [Spirodela intermedia]	NA	egu:105057072/2.43e-23/UBP1-associated proteins 1C; K15263 cell growth-regulating nucleolar protein	At2g19380/7.69e-13/[D] KOG2186 Cell growth-regulating nucleolar protein	A0A1D1XRN8/5.87e-46/A0A1D1XRN8_9ARAE Uncharacterized protein C16C10.8 OS=Anthurium amnicola OX=1678845 GN=C16C10.8_1 PE=4 SV=1	PTHR13100/1.0E-11/CELL GROWTH-REGULATING NUCLEOLAR PROTEIN LYAR	molecular_function:GO:0003677//DNA binding;biological_process:GO:0000122//negative regulation of transcription by RNA polymerase II;cellular_component:GO:0005730//nucleolus;biological_process:GO:0006364//rRNA processing;
transcript_100309	NA	NA	NA	NA	NA	NA	NA
transcript_100313	NA	NA	NA	NA	NA	NA	NA
transcript_10032	CAA2614490.1/1.48e-286/unnamed protein product [Spirodela intermedia] &gt;CAA6654280.1 unnamed protein product [Spirodela intermedia]	NA	NA	At1g02890_2/5.36e-28/[O] KOG0737 AAA+-type ATPase	A0A1D1Z9X6/0.0/A0A1D1Z9X6_9ARAE ATPase family AAA domain-containing protein 1 (Fragment) OS=Anthurium amnicola OX=1678845 GN=Atad1_8 PE=4 SV=1	PF00498/0.098/FHA domain	cellular_component:GO:0005741//mitochondrial outer membrane;molecular_function:GO:0005515//protein binding;
transcript_100320	CAA7410970.1/6.33e-233/unnamed protein product [Spirodela intermedia]	sp|Q8RX88|FACE1_ARATH/2.08e-221/CAAX prenyl protease 1 homolog OS=Arabidopsis thaliana OX=3702 GN=FACE1 PE=1 SV=1	ini:109184960/2.74e-231/CAAX prenyl protease 1 homolog; K06013 STE24 endopeptidase [EC:3.4.24.84]	At4g01320/1.38e-214/[R] KOG2719 Metalloprotease	A0A1D1YLC6/4.29e-242/A0A1D1YLC6_9ARAE CAAX prenyl protease OS=Anthurium amnicola OX=1678845 GN=FACE1_2 PE=3 SV=1	PTHR10120/1.7E-156/CAAX PRENYL PROTEASE 1	biological_process:GO:0006508//proteolysis;molecular_function:GO:0004222//metalloendopeptidase activity;
transcript_100325	CAA7402846.1/1.40e-133/unnamed protein product [Spirodela intermedia]	NA	hsyr:120146880/5.51e-10/LOW QUALITY PROTEIN: regulator of telomere elongation helicase 1 homolog; K11136 regulator of telomere elongation helicase 1 [EC:5.6.2.3]	At3g13700/1.22e-65/[R] KOG1457 RNA binding protein (contains RRM repeats)	A0A1D1YY49/7.94e-165/A0A1D1YY49_9ARAE RNA-binding protein with multiple splicing (Fragment) OS=Anthurium amnicola OX=1678845 GN=Rbpms_9 PE=4 SV=1	PTHR10501/8.6E-45/U1 SMALL NUCLEAR RIBONUCLEOPROTEIN A/U2 SMALL NUCLEAR RIBONUCLEOPROTEIN B	molecular_function:GO:0003723//RNA binding;
transcript_100326	XP_038983659.1/3.56e-11/uncharacterized protein LOC120111170 [Phoenix dactylifera]	NA	NA	NA	A0A8B9AK42/2.34e-11/A0A8B9AK42_PHODC Uncharacterized protein LOC120111170 OS=Phoenix dactylifera OX=42345 GN=LOC120111170 PE=4 SV=1	NA	NA
transcript_100327	CAA7399521.1/3.66e-133/unnamed protein product [Spirodela intermedia]	sp|Q39048|CER2_ARATH/5.04e-85/Protein ECERIFERUM 2 OS=Arabidopsis thaliana OX=3702 GN=CER2 PE=1 SV=1	ming:122075440/5.58e-27/shikimate O-hydroxycinnamoyltransferase-like; K13065 shikimate O-hydroxycinnamoyltransferase [EC:2.3.1.133]	At4g24510/1.09e-84/[RI] LSE0271 A Predicted fatty acid elongase, involved in wax biosynthesis	A0A1D1Z7G2/5.10e-192/A0A1D1Z7G2_9ARAE Hydroxycinnamoyl-Coenzyme A shikimate/quinate hydroxycinnamoyltransferase (Fragment) OS=Anthurium amnicola OX=1678845 GN=HCT_9 PE=3 SV=1	PTHR31642/2.3E-43/TRICHOTHECENE 3-O-ACETYLTRANSFERASE	molecular_function:GO:0016747//acyltransferase activity, transferring groups other than amino-acyl groups;
transcript_10033	XP_057484946.1/6.18e-42/uncharacterized protein LOC130771349, partial [Actinidia eriantha]	NA	nta:107767874/7.63e-32/uncharacterized LOC107767874; K06630 14-3-3 protein epsilon	At1g36035/8.76e-19/[R] KOG0017 FOG: Transposon-encoded proteins with TYA, reverse transcriptase, integrase domains in various combinations	A0A843WDE8/4.18e-41/A0A843WDE8_COLES UBN2 domain-containing protein OS=Colocasia esculenta OX=4460 GN=Taro_035504 PE=4 SV=1	PF14223/2.1E-18/gag-polypeptide of LTR copia-type	NA
transcript_100337	NA	NA	NA	NA	NA	NA	NA
transcript_100342	CAA2628865.1/2.04e-119/unnamed protein product [Spirodela intermedia] &gt;CAA6668112.1 unnamed protein product [Spirodela intermedia] &gt;CAA7404944.1 unnamed protein product [Spirodela intermedia]	sp|Q8GYK7|Y5285_ARATH/1.33e-88/TLC domain-containing protein At5g14285 OS=Arabidopsis thaliana OX=3702 GN=At5g14285 PE=2 SV=1	NA	At5g14280_2/2.00e-88/[R] LSE0489 A TLC domain	A0A1D1Y2Q4/4.41e-138/A0A1D1Y2Q4_9ARAE Transmembrane protein 136 OS=Anthurium amnicola OX=1678845 GN=TMEM136_0 PE=4 SV=1	PF03798/5.2E-16/TLC domain	cellular_component:GO:0016020//membrane;
transcript_100344	CAA7395713.1/5.13e-299/unnamed protein product [Spirodela intermedia]	NA	zof:122050265/3.29e-11/uncharacterized protein LOC122050265; K23289 EARP and GARP complex-interacting protein 1	At2g01070/2.57e-209/[S] KOG2568 Predicted membrane protein	A0A1D1XTB6/0.0/A0A1D1XTB6_9ARAE Transmembrane protein 87A (Fragment) OS=Anthurium amnicola OX=1678845 GN=tmem87a_5 PE=3 SV=1	PTHR21229/2.4E-97/LUNG SEVEN TRANSMEMBRANE RECEPTOR	cellular_component:GO:0016020//membrane;cellular_component:GO:0005794//Golgi apparatus;biological_process:GO:0006810//transport;
transcript_100346	XP_010269399.1/7.15e-160/PREDICTED: uncharacterized protein LOC104606059 isoform X1 [Nelumbo nucifera]	NA	NA	At1g50570_2/8.73e-75/[S] LSE0460 A Uncharacterized protein	A0A1D1XQY6/1.13e-193/A0A1D1XQY6_9ARAE C2 domain-containing protein OS=Anthurium amnicola OX=1678845 GN=g.120391 PE=4 SV=1	PS50004/12.829168/C2 domain profile.	NA
transcript_100348	XP_010936681.1/8.57e-298/vacuolar protein sorting-associated protein 45 homolog [Elaeis guineensis]	sp|O49048|VPS45_ARATH/1.11e-272/Vacuolar protein sorting-associated protein 45 homolog OS=Arabidopsis thaliana OX=3702 GN=VPS45 PE=1 SV=2	egu:105056244/6.73e-299/vacuolar protein sorting-associated protein 45 homolog; K12479 vacuolar protein sorting-associated protein 45	At1g77140/1.20e-272/[U] KOG1299 Vacuolar sorting protein VPS45/Stt10 (Sec1 family)	A0A1D1Z679/9.22e-304/A0A1D1Z679_9ARAE Vacuolar protein sorting-associated protein 45 OS=Anthurium amnicola OX=1678845 GN=VPS45_2 PE=3 SV=1	PTHR11679/2.7E-88/VESICLE PROTEIN SORTING-ASSOCIATED	biological_process:GO:0016192//vesicle-mediated transport;
transcript_100349	XP_010938686.1/1.27e-24/uncharacterized protein LOC105057695 isoform X5 [Elaeis guineensis]	NA	NA	NA	A0A1D1Y932/2.24e-49/A0A1D1Y932_9ARAE E3 ubiquitin-protein ligase MARCH2 (Fragment) OS=Anthurium amnicola OX=1678845 GN=MARCH2_4 PE=4 SV=1	NA	NA
transcript_100356	XP_010263691.1/0.0/PREDICTED: glucose-6-phosphate isomerase, cytosolic 1 isoform X1 [Nelumbo nucifera]	sp|P54237|G6PI1_CLAMI/0.0/Glucose-6-phosphate isomerase, cytosolic 1 OS=Clarkia mildrediae OX=49756 GN=PGIC1 PE=3 SV=1	nnu:104601885/0.0/glucose-6-phosphate isomerase, cytosolic; K01810 glucose-6-phosphate isomerase [EC:5.3.1.9]	At5g42740/0.0/[G] KOG2446 Glucose-6-phosphate isomerase	A0A1D1ZJP1/0.0/A0A1D1ZJP1_9ARAE Glucose-6-phosphate isomerase OS=Anthurium amnicola OX=1678845 GN=PGIC_3 PE=3 SV=1	PS00765/-/Phosphoglucose isomerase signature 1.	biological_process:GO:0051156//glucose 6-phosphate metabolic process;cellular_component:GO:0005829//cytosol;biological_process:GO:0006096//glycolytic process;biological_process:GO:0006094//gluconeogenesis;molecular_function:GO:0004347//glucose-6-phosphate isomerase activity;molecular_function:GO:0048029//monosaccharide binding;
transcript_100362	XP_027072218.1/3.58e-32/uncharacterized protein LOC113697007 isoform X1 [Coffea arabica]	sp|Q94HW2|POLR1_ARATH/6.18e-08/Retrovirus-related Pol polyprotein from transposon RE1 OS=Arabidopsis thaliana OX=3702 GN=RE1 PE=2 SV=1	ccaj:109807289/1.21e-23/uncharacterized protein LOC109807289; K17583 nucleolar MIF4G domain-containing protein 1	At2g06950/4.27e-16/[R] KOG0017 FOG: Transposon-encoded proteins with TYA, reverse transcriptase, integrase domains in various combinations	A0A5B6ZV70/1.96e-32/A0A5B6ZV70_DAVIN Integrase catalytic domain-containing protein OS=Davidia involucrata OX=16924 GN=Din_016752 PE=4 SV=1	PTHR42648/6.6E-9/TRANSPOSASE, PUTATIVE-RELATED	NA
transcript_100369	XP_010906815.1/4.15e-168/transcription factor PIF4 isoform X2 [Elaeis guineensis]	sp|Q10CH5|PIL13_ORYSJ/1.89e-53/Transcription factor PHYTOCHROME INTERACTING FACTOR-LIKE 13 OS=Oryza sativa subsp. japonica OX=39947 GN=PIL13 PE=1 SV=1	egu:105033626/4.26e-169/transcription factor PIF4-like isoform X1; K16189 phytochrome-interacting factor 4	At2g43010/1.57e-46/[KT] LSE0107 A bHLH transcription factor	A0A1D1ZH68/3.07e-269/A0A1D1ZH68_9ARAE Transcription factor PIF4 OS=Anthurium amnicola OX=1678845 GN=PIF4_1 PE=3 SV=1	SM00353/8.6E-19/finulus	molecular_function:GO:0046983//protein dimerization activity;biological_process:GO:0006355//regulation of DNA-templated transcription;molecular_function:GO:0003700//DNA-binding transcription factor activity;
transcript_100370	XP_008789801.2/1.87e-92/E3 ubiquitin-protein ligase DA2-like [Phoenix dactylifera]	sp|Q93YV5|DA2_ARATH/1.41e-60/E3 ubiquitin-protein ligase DA2 OS=Arabidopsis thaliana OX=3702 GN=DA2 PE=1 SV=1	qsu:111984663/8.72e-38/ubiquitin-conjugating enzyme E2 E2-like; K06689 ubiquitin-conjugating enzyme E2 D [EC:2.3.2.23]	At1g78420/1.03e-57/[R] KOG2789 Putative Zn-finger protein	A0A1D1XUH8/4.68e-123/A0A1D1XUH8_9ARAE Protein SIP5 OS=Anthurium amnicola OX=1678845 GN=SIP5_13 PE=4 SV=1	PTHR31315/2.0E-75/PROTEIN SIP5	cellular_component:GO:0005737//cytoplasm;
transcript_100373	CAJ1974584.1/2.77e-165/unnamed protein product [Sphenostylis stenocarpa]	sp|Q93Y08|AB1K8_ARATH/1.59e-155/Protein ACTIVITY OF BC1 COMPLEX KINASE 8, chloroplastic OS=Arabidopsis thaliana OX=3702 GN=ABC1K8 PE=2 SV=1	hsyr:120198777/1.21e-10/uncharacterized protein LOC120198777; K14012 UBX domain-containing protein 1	At5g64940/9.02e-155/[R] KOG1235 Predicted unusual protein kinase	A0A0S3RES9/3.72e-165/A0A0S3RES9_PHAAN ABC1 atypical kinase-like domain-containing protein OS=Vigna angularis var. angularis OX=157739 GN=Vigan.02G194300 PE=3 SV=1	PTHR10566/1.1E-34/CHAPERONE-ACTIVITY OF BC1 COMPLEX CABC1 -RELATED	biological_process:GO:1901031//regulation of response to reactive oxygen species;biological_process:GO:0046467//membrane lipid biosynthetic process;biological_process:GO:0055072//obsolete iron ion homeostasis;
transcript_100374	KAG0585635.1/1.68e-39/hypothetical protein KC19_2G026800 [Ceratodon purpureus]	NA	aof:109822859/8.79e-38/protein CREG1; K25476 protein CREG	Hs4503037/3.40e-126/[K] KOG3374 Cellular repressor of transcription	A0A8T0IRG0/1.10e-39/A0A8T0IRG0_CERPU Protein CREG1 OS=Ceratodon purpureus OX=3225 GN=KC19_2G026800 PE=4 SV=1	PTHR13343/9.0E-31/CREG1 PROTEIN	cellular_component:GO:0005615//extracellular space;
transcript_100375	CAD1836656.1/1.94e-68/unnamed protein product [Ananas comosus var. bracteatus]	sp|Q2R3K3|LCB2A_ORYSJ/2.79e-67/Long chain base biosynthesis protein 2a OS=Oryza sativa subsp. japonica OX=39947 GN=Os11g0516000 PE=2 SV=1	pda:103695554/7.02e-69/long chain base biosynthesis protein 2a; K00654 serine palmitoyltransferase [EC:2.3.1.50]	At3g48780/1.52e-60/[O] KOG1357 Serine palmitoyltransferase	A0A6V7Q151/1.27e-68/A0A6V7Q151_ANACO serine C-palmitoyltransferase OS=Ananas comosus var. bracteatus OX=296719 GN=CB5_LOCUS19867 PE=3 SV=1	PTHR13693/1.8E-49/CLASS II AMINOTRANSFERASE/8-AMINO-7-OXONONANOATE SYNTHASE	biological_process:GO:0046512//sphingosine biosynthetic process;biological_process:GO:0046513//ceramide biosynthetic process;biological_process:GO:0009058//biosynthetic process;molecular_function:GO:0030170//pyridoxal phosphate binding;molecular_function:GO:0004758//serine C-palmitoyltransferase activity;cellular_component:GO:0017059//serine C-palmitoyltransferase complex;molecular_function:GO:00…
transcript_100385	AOP12433.1/6.11e-84/NADH dehydrogenase subunit 2 [Cinnamomum camphora]	sp|P93401|NU2M_OENBE/7.78e-86/NADH-ubiquinone oxidoreductase chain 2 OS=Oenothera berteroana OX=3950 GN=ND2 PE=2 SV=2	nnu:28482668/4.80e-85/nad2, NnMt_P19, BFS39_gp22; NADH dehydrogenase subunit 2; K03879 NADH-ubiquinone oxidoreductase chain 2 [EC:7.1.1.2]	AtMi024/3.18e-82/[C] KOG4668 NADH dehydrogenase subunits 2, 5, and related proteins	A0A1B0THF8/4.00e-84/A0A1B0THF8_NELNU NADH dehydrogenase subunit 2 OS=Nelumbo nucifera OX=4432 GN=nad2 PE=3 SV=1	PTHR22773/1.8E-49/NADH DEHYDROGENASE	NA
transcript_100388	VAI28252.1/1.22e-266/unnamed protein product [Triticum turgidum subsp. durum]	sp|P09189|HSP7C_PETHY/1.08e-261/Heat shock cognate 70 kDa protein OS=Petunia hybrida OX=4102 GN=HSP70 PE=2 SV=1	tcc:18586110/2.17e-264/heat shock cognate 70 kDa protein 2; K03283 heat shock 70kDa protein 1/6/8	At5g02500/3.64e-258/[O] KOG0101 Molecular chaperones HSP70/HSC70, HSP70 superfamily	A0A9R1AHV5/8.00e-267/A0A9R1AHV5_TRITD Genome assembly, chromosome: 5B OS=Triticum turgidum subsp. durum OX=4567 GN=TRITD_5Bv1G039950 PE=4 SV=1	PS01036/-/Heat shock hsp70 proteins family signature 3.	molecular_function:GO:0016887//ATP hydrolysis activity;molecular_function:GO:0005524//ATP binding;
transcript_100393	NA	NA	NA	Hs18595852/4.81e-122/[S] KOG3879 Predicted membrane protein	NA	PTHR13568/1.1E-45/FAM11A, B PROTEIN	cellular_component:GO:0030425//dendrite;
transcript_10041	CAA7407748.1/3.65e-118/unnamed protein product [Spirodela intermedia]	sp|Q5Z8V9|HEM2_ORYSJ/7.19e-117/Delta-aminolevulinic acid dehydratase, chloroplastic OS=Oryza sativa subsp. japonica OX=39947 GN=HEMB PE=2 SV=1	msin:131255647/1.47e-117/delta-aminolevulinic acid dehydratase, chloroplastic; K01698 porphobilinogen synthase [EC:4.2.1.24]	At1g69740/3.55e-116/[H] KOG2794 Delta-aminolevulinic acid dehydratase	A0A843V1W6/6.29e-120/A0A843V1W6_COLES Delta-aminolevulinic acid dehydratase OS=Colocasia esculenta OX=4460 GN=Taro_022562 PE=3 SV=1	PR00144/5.7E-41/Delta-aminolevulinic acid dehydratase signature	molecular_function:GO:0008270//zinc ion binding;cellular_component:GO:0005829//cytosol;molecular_function:GO:0046872//metal ion binding;biological_process:GO:0006783//heme biosynthetic process;biological_process:GO:0033014//tetrapyrrole biosynthetic process;molecular_function:GO:0004655//porphobilinogen synthase activity;
transcript_100410	CAA7388417.1/1.67e-129/unnamed protein product [Spirodela intermedia]	sp|Q93WC5|PP300_ARATH/8.30e-66/Pentatricopeptide repeat-containing protein At4g01990, mitochondrial OS=Arabidopsis thaliana OX=3702 GN=At4g01990 PE=2 SV=1	NA	At4g01990/1.76e-65/[R] KOG4197 FOG: PPR repeat	A0A1D1XML8/1.04e-145/A0A1D1XML8_9ARAE Pentatricopeptide repeat-containing protein At4g01990, mitochondrial OS=Anthurium amnicola OX=1678845 GN=At4g01990_8 PE=3 SV=1	PF13041/3.1E-8/PPR repeat family	cellular_component:GO:0005739//mitochondrion;
transcript_100412	CAA7393671.1/1.01e-207/unnamed protein product [Spirodela intermedia]	sp|Q8L7A0|TAUE3_ARATH/6.12e-138/Sulfite exporter TauE/SafE family protein 3 OS=Arabidopsis thaliana OX=3702 GN=At2g25737 PE=2 SV=1	vvo:131597075/4.05e-09/alpha-amylase-like; K01176 alpha-amylase [EC:3.2.1.1]	NA	A0A7I8K936/6.64e-208/A0A7I8K936_SPIIN Uncharacterized protein OS=Spirodela intermedia OX=51605 GN=SI8410_03004391 PE=3 SV=1	PTHR14255/6.7E-109/CEREBLON	cellular_component:GO:0016020//membrane;biological_process:GO:0016567//protein ubiquitination;cellular_component:GO:0031464//Cul4A-RING E3 ubiquitin ligase complex;
transcript_100421	CAA2630539.1/1.10e-172/unnamed protein product [Spirodela intermedia] &gt;CAA6669782.1 unnamed protein product [Spirodela intermedia]	NA	ota:OT_ostta03g02840/3.87e-86/Poly A polymerase, head domain; K00974 tRNA nucleotidyltransferase (CCA-adding enzyme) [EC:2.7.7.72 3.1.3.- 3.1.4.-]	At1g22660/3.88e-116/[J] KOG2159 tRNA nucleotidyltransferase/poly(A) polymerase	A0A7I8JK14/7.24e-173/A0A7I8JK14_SPIIN Poly A polymerase head domain-containing protein OS=Spirodela intermedia OX=51605 GN=SI7747_13016185 PE=3 SV=1	PF01743/1.0E-14/Poly A polymerase head domain	molecular_function:GO:0016779//nucleotidyltransferase activity;biological_process:GO:0001680//tRNA 3'-terminal CCA addition;molecular_function:GO:0052927//CTP:tRNA cytidylyltransferase activity;biological_process:GO:0006396//RNA processing;molecular_function:GO:0052929//ATP:3'-cytidine-cytidine-tRNA adenylyltransferase activity;molecular_function:GO:0003723//RNA binding;
transcript_100429	CAA7400309.1/2.87e-100/unnamed protein product [Spirodela intermedia]	sp|Q9XI00|SKI32_ARATH/1.62e-86/F-box protein 7 OS=Arabidopsis thaliana OX=3702 GN=SKIP32 PE=1 SV=1	cill:122309411/2.88e-92/F-box protein 7; K10295 F-box protein 9	At1g21760/3.51e-86/[R] KOG2997 F-box protein FBX9	A0A7I8KR50/1.88e-100/A0A7I8KR50_SPIIN F-box protein OS=Spirodela intermedia OX=51605 GN=SI8410_08010987 PE=4 SV=1	PTHR12874/4.2E-31/F-BOX ONLY PROTEIN 48-RELATED	cellular_component:GO:0019005//SCF ubiquitin ligase complex;biological_process:GO:0031146//SCF-dependent proteasomal ubiquitin-dependent protein catabolic process;cellular_component:GO:0005737//cytoplasm;molecular_function:GO:0005515//protein binding;
transcript_100431	CAA2617995.1/1.92e-65/unnamed protein product [Spirodela intermedia] &gt;CAA6657689.1 unnamed protein product [Spirodela intermedia]	NA	NA	At1g59520/2.27e-48/[S] KOG2465 Uncharacterized conserved protein	A0A1D1YUE5/4.53e-75/A0A1D1YUE5_9ARAE Uncharacterized protein KIAA0930 OS=Anthurium amnicola OX=1678845 GN=K0930_3 PE=4 SV=1	PTHR21477/9.0E-19/ZGC:172139	NA
transcript_100436	KAK2396448.1/6.89e-133/putative mitochondrial protein [Trifolium repens]	sp|Q94HW2|POLR1_ARATH/5.29e-58/Retrovirus-related Pol polyprotein from transposon RE1 OS=Arabidopsis thaliana OX=3702 GN=RE1 PE=2 SV=1	adu:107466525/8.57e-74/LOW QUALITY PROTEIN: DNA-directed RNA polymerase II subunit RPB1-like; K03006 DNA-directed RNA polymerase II subunit RPB1 [EC:2.7.7.6]	At3g29775/2.77e-83/[R] KOG0017 FOG: Transposon-encoded proteins with TYA, reverse transcriptase, integrase domains in various combinations	A0A2N9G065/2.17e-130/A0A2N9G065_FAGSY Reverse transcriptase Ty1/copia-type domain-containing protein OS=Fagus sylvatica OX=28930 GN=FSB_LOCUS20551 PE=4 SV=1	PF07727/2.9E-75/Reverse transcriptase (RNA-dependent DNA polymerase)	NA
transcript_100438	NA	NA	NA	NA	NA	NA	NA
transcript_100440	KAK1313582.1/3.96e-82/hypothetical protein QJS10_CPA06g00177 [Acorus calamus]	sp|G4LTX4|DSP4_CASSA/6.75e-72/Phosphoglucan phosphatase DSP4, amyloplastic OS=Castanea sativa OX=21020 GN=DSP4 PE=1 SV=1	cme:CYME_CMT021C/8.75e-09/similar to AKIN beta2; K07199 5'-AMP-activated protein kinase, regulatory beta subunit	At3g52180_2/9.59e-28/[G] KOG1616 Protein involved in Snf1 protein kinase complex assembly	A0A199W508/6.14e-82/A0A199W508_ANACO Phosphoglucan phosphatase DSP4, amyloplastic OS=Ananas comosus OX=4615 GN=ACMD2_03604 PE=4 SV=1	PTHR46642/4.8E-68/DUAL SPECIFICITY PHOSPHATASE, SUBGROUP, CATALYTIC DOMAIN	biological_process:GO:0005983//starch catabolic process;molecular_function:GO:2001070//starch binding;molecular_function:GO:0019203//carbohydrate phosphatase activity;biological_process:GO:0046838//obsolete phosphorylated carbohydrate dephosphorylation;cellular_component:GO:0009507//chloroplast;
transcript_100442	NA	NA	NA	NA	NA	NA	NA
transcript_100446	YP_009258973.1/1.20e-301/ATP synthase CF1 beta subunit [Spathiphyllum kochii] &gt;AKJ83611.1 ATP synthase CF1 beta subunit [Spathiphyllum kochii] &gt;QHE64113.1 ATP synthase CF1 beta subunit [Spathiphyllum kochii]	sp|Q9MRI8|ATPB_GALBE/3.54e-300/ATP synthase subunit beta, chloroplastic OS=Galbulimima belgraveana OX=13535 GN=atpB PE=3 SV=1	ming:20832704/3.02e-299/atpB, NX54_p062; ATP synthase CF1 beta subunit; K02112 F-type H+/Na+-transporting ATPase subunit beta [EC:7.1.2.2 7.2.2.1]	AtCh030/1.35e-293/[C] KOG1350 F0F1-type ATP synthase, beta subunit	A0A186L6R1/7.89e-302/A0A186L6R1_9ARAE ATP synthase subunit beta, chloroplastic OS=Spathiphyllum kochii OX=1662495 GN=atpB PE=3 SV=1	PF00006/3.6E-68/ATP synthase alpha/beta family, nucleotide-binding domain	cellular_component:GO:0009535//chloroplast thylakoid membrane;biological_process:GO:0046034//ATP metabolic process;cellular_component:GO:0045261//proton-transporting ATP synthase complex, catalytic core F(1);cellular_component:GO:0005753//mitochondrial proton-transporting ATP synthase complex;molecular_function:GO:0046933//proton-transporting ATP synthase activity, rotational mechanism;molecular_…
transcript_100453	NA	NA	NA	NA	NA	NA	NA
transcript_100456	CAA7407747.1/1.88e-146/unnamed protein product [Spirodela intermedia]	sp|Q9C667|CPNB4_ARATH/2.68e-125/Chaperonin 60 subunit beta 4, chloroplastic OS=Arabidopsis thaliana OX=3702 GN=CPN60B4 PE=1 SV=1	pda:103717711/3.87e-146/ruBisCO large subunit-binding protein subunit beta, chloroplastic isoform X2; K04077 chaperonin GroEL [EC:5.6.1.7]	At1g26230/5.81e-125/[O] KOG0356 Mitochondrial chaperonin, Cpn60/Hsp60p	A0A843V173/9.92e-148/A0A843V173_COLES Uncharacterized protein OS=Colocasia esculenta OX=4460 GN=Taro_019118 PE=3 SV=1	PF00118/1.2E-11/TCP-1/cpn60 chaperonin family	biological_process:GO:0042026//protein refolding;molecular_function:GO:0005524//ATP binding;molecular_function:GO:0140662//ATP-dependent protein folding chaperone;
transcript_10046	CAA7394404.1/0.0/unnamed protein product [Spirodela intermedia]	sp|Q9SAB1|HSP7Q_ARATH/6.26e-314/Heat shock 70 kDa protein 16 OS=Arabidopsis thaliana OX=3702 GN=HSP70-16 PE=2 SV=1	pda:103719320/0.0/heat shock 70 kDa protein 16 isoform X1; K09489 heat shock 70kDa protein 4	At1g11660/3.89e-313/[O] KOG0103 Molecular chaperones HSP105/HSP110/SSE1, HSP70 superfamily	A0A1D1ZIY1/0.0/A0A1D1ZIY1_9ARAE Heat shock protein 16 OS=Anthurium amnicola OX=1678845 GN=HSP70-16_1 PE=4 SV=1	PF00012/4.7E-137/Hsp70 protein	biological_process:GO:0006457//protein folding;cellular_component:GO:0005634//nucleus;cellular_component:GO:0005829//cytosol;molecular_function:GO:0005524//ATP binding;molecular_function:GO:0016887//ATP hydrolysis activity;
transcript_100465	NA	NA	NA	NA	NA	PR00341/3.0E-99/Prion protein signature	cellular_component:GO:0016020//membrane;biological_process:GO:0051260//protein homooligomerization;
transcript_100469	CAA2629752.1/7.35e-173/unnamed protein product [Spirodela intermedia] &gt;CAA6668995.1 unnamed protein product [Spirodela intermedia]	sp|Q10NQ3|VPS9A_ORYSJ/7.16e-145/Vacuolar protein sorting-associated protein 9A OS=Oryza sativa subsp. japonica OX=39947 GN=VPS9A PE=1 SV=1	pda:103701906/3.95e-162/vacuolar protein sorting-associated protein 9A isoform X1; K20131 Rab5 GDP/GTP exchange factor	At3g19770/1.93e-143/[U] KOG2319 Vacuolar assembly/sorting protein VPS9	A0A1D1ZJE0/4.90e-224/A0A1D1ZJE0_9ARAE Vacuolar protein sorting-associated protein 9A OS=Anthurium amnicola OX=1678845 GN=VPS9A_4 PE=4 SV=1	PTHR23101/6.6E-91/RAB GDP/GTP EXCHANGE FACTOR	cellular_component:GO:0030139//endocytic vesicle;cellular_component:GO:0005829//cytosol;molecular_function:GO:0031267//small GTPase binding;molecular_function:GO:0005085//guanyl-nucleotide exchange factor activity;biological_process:GO:0016192//vesicle-mediated transport;
transcript_10047	XP_017697198.2/3.27e-116/uncharacterized protein LOC103702750 [Phoenix dactylifera]	NA	NA	NA	A0A1D1Y332/0.0/A0A1D1Y332_9ARAE DUF3741 domain-containing protein OS=Anthurium amnicola OX=1678845 GN=g.41080 PE=4 SV=1	PTHR34282/3.7E-121/OS01G0228800 PROTEIN-RELATED	NA
transcript_100470	CAA7400367.1/1.54e-82/unnamed protein product [Spirodela intermedia]	sp|Q8L7M4|SDN5_ARATH/3.08e-62/Small RNA degrading nuclease 5 OS=Arabidopsis thaliana OX=3702 GN=SDN5 PE=2 SV=2	tss:122649124/1.28e-73/small RNA degrading nuclease 5-like isoform X1; K14570 RNA exonuclease [EC:3.1.-.-]	At5g25800/3.52e-62/[L] KOG2248 3'-5' exonuclease	A0A1D1Y3M5/1.53e-97/A0A1D1Y3M5_9ARAE Small RNA degrading nuclease 5 (Fragment) OS=Anthurium amnicola OX=1678845 GN=SDN5_1 PE=3 SV=1	NA	NA
transcript_100472	CAA7402819.1/1.94e-250/unnamed protein product [Spirodela intermedia]	NA	cave:132166457/5.00e-247/tRNA A64-2'-O-ribosylphosphate transferase isoform X1; K15463 tRNA A64-2'-O-ribosylphosphate transferase [EC:2.4.2.-]	At2g40570/3.72e-195/[A] KOG2634 Initiator tRNA phosphoribosyl-transferase	A0A1D1Z6Q3/5.90e-308/A0A1D1Z6Q3_9ARAE Uncharacterized protein C3F10.06c OS=Anthurium amnicola OX=1678845 GN=SPAC3F10.06c_4 PE=4 SV=1	PTHR31811/1.7E-185/TRNA A64-2'-O-RIBOSYLPHOSPHATE TRANSFERASE	molecular_function:GO:0043399//tRNA adenosine(64)-2'-O-ribosylphosphate transferase activity;biological_process:GO:0019988//charged-tRNA amino acid modification;cellular_component:GO:0005737//cytoplasm;molecular_function:GO:0016763//pentosyltransferase activity;
transcript_10048	NA	NA	NA	NA	NA	NA	NA
transcript_100482	XP_043710867.1/5.04e-26/uncharacterized protein LOC122659798 [Telopea speciosissima] &gt;XP_043710869.1 uncharacterized protein LOC122659798 [Telopea speciosissima]	NA	NA	NA	A0A1D1YCA1/5.41e-66/A0A1D1YCA1_9ARAE Zinc finger protein 469 OS=Anthurium amnicola OX=1678845 GN=ZNF469_1 PE=4 SV=1	PTHR34188/2.7E-71/OS01G0299500 PROTEIN	NA
transcript_100485	CAA7407851.1/9.15e-237/unnamed protein product [Spirodela intermedia]	sp|Q9XIR4|APO1_ARATH/2.58e-180/APO protein 1, chloroplastic OS=Arabidopsis thaliana OX=3702 GN=APO1 PE=2 SV=1	NA	NA	A0A843WLG6/1.01e-264/A0A843WLG6_COLES APO domain-containing protein OS=Colocasia esculenta OX=4460 GN=Taro_045240 PE=4 SV=1	PTHR10388/7.5E-11/EUKARYOTIC TRANSLATION INITIATION FACTOR SUI1	molecular_function:GO:0003723//RNA binding;
transcript_100489	CAA7407226.1/2.02e-182/unnamed protein product [Spirodela intermedia]	sp|A0A2K9RFY0|TPS4_VITAC/1.50e-144/Ent-kaurene synthase TSP4, chloroplastic OS=Vitex agnus-castus OX=54477 GN=TPS4 PE=1 SV=1	egu:105059899/1.03e-174/ent-kaur-16-ene synthase, chloroplastic-like; K04121 ent-kaurene synthase [EC:4.2.3.19]	At1g79460/3.01e-137/[QV] LSE0352 A Terpene synthase/cyclase	A0A1D1XDT4/1.68e-230/A0A1D1XDT4_9ARAE Ent-kaur-16-ene synthase, chloroplastic (Fragment) OS=Anthurium amnicola OX=1678845 GN=KS1_8 PE=4 SV=1	PF01397/5.0E-33/Terpene synthase, N-terminal domain	biological_process:GO:0016114//terpenoid biosynthetic process;molecular_function:GO:0010333//terpene synthase activity;molecular_function:GO:0016829//lyase activity;molecular_function:GO:0000287//magnesium ion binding;biological_process:GO:0016102//diterpenoid biosynthetic process;
transcript_100492	CAA2627349.1/7.11e-29/unnamed protein product [Spirodela intermedia] &gt;CAA6666609.1 unnamed protein product [Spirodela intermedia] &gt;CAA7403407.1 unnamed protein product [Spirodela intermedia]	sp|Q8GYJ4|MIA40_ARATH/8.46e-24/Mitochondrial intermembrane space import and assembly protein 40 homolog OS=Arabidopsis thaliana OX=3702 GN=MIA40 PE=2 SV=1	pvy:116128310/9.63e-30/mitochondrial intermembrane space import and assembly protein 40 homolog; K17782 mitochondrial intermembrane space import and assembly protein 40	Hs21389469/2.99e-07/[S] KOG4149 Uncharacterized conserved protein	A0A843VRC2/3.24e-32/A0A843VRC2_COLES CHCH domain-containing protein OS=Colocasia esculenta OX=4460 GN=Taro_026436 PE=4 SV=1	PTHR21622/9.1E-15/COILED-COIL-HELIX-COILED-COIL-HELIX DOMAIN CONTAINING 4	molecular_function:GO:0015035//protein-disulfide reductase activity;cellular_component:GO:0005758//mitochondrial intermembrane space;biological_process:GO:0022417//protein maturation by protein folding;biological_process:GO:0045041//protein import into mitochondrial intermembrane space;
transcript_100494	XP_010028896.1/1.62e-160/eukaryotic peptide chain release factor subunit 1-3 [Eucalyptus grandis] &gt;XP_039157676.1 eukaryotic peptide chain release factor subunit 1-3 [Eucalyptus grandis] &gt;KAK3412900.1 hypothetical protein EUGRSUZ_I01561 [Eucalyptus grandis] &gt;KAK3412901.1 hypothetical protein EUGRSUZ_I01561 [Eucalyptus grandis]	sp|D2K759|ERF1Y_BRAOB/4.65e-154/Eukaryotic peptide chain release factor subunit 1-2 OS=Brassica oleracea var. botrytis OX=3715 GN=ERF1-2 PE=1 SV=1	egr:104419069/1.27e-161/eukaryotic peptide chain release factor subunit 1-3; K03265 peptide chain release factor subunit 1	At3g26618/2.03e-153/[J] KOG0688 Peptide chain release factor 1 (eRF1)	A0A059APN0/1.06e-160/A0A059APN0_EUCGR eRF1 domain-containing protein OS=Eucalyptus grandis OX=71139 GN=EUGRSUZ_I01561 PE=3 SV=1	PTHR10113/5.5E-128/PEPTIDE CHAIN RELEASE FACTOR SUBUNIT 1	molecular_function:GO:0003747//translation release factor activity;biological_process:GO:0006415//translational termination;
transcript_100496	CAA2628552.1/1.83e-269/unnamed protein product [Spirodela intermedia] &gt;CAA6667799.1 unnamed protein product [Spirodela intermedia] &gt;CAA7404615.1 unnamed protein product [Spirodela intermedia]	sp|Q2QWK9|TPS1_ORYSJ/1.22e-250/Probable thiamine biosynthetic bifunctional enzyme, chloroplastic OS=Oryza sativa subsp. japonica OX=39947 GN=Os12g0192500 PE=2 SV=2	pda:103704834/2.26e-267/probable thiamine biosynthetic bifunctional enzyme, chloroplastic isoform X1; K14153 hydroxymethylpyrimidine kinase / phosphomethylpyrimidine kinase / thiamine-phosphate diphosphorylase [EC:2.7.1.49 2.7.4.7 2.5.1.3]	At1g22940/1.47e-229/[HK] KOG2598 Phosphomethylpyrimidine kinase	A0A1D1ZCY4/6.63e-304/A0A1D1ZCY4_9ARAE thiamine phosphate synthase OS=Anthurium amnicola OX=1678845 GN=thiDE_1 PE=3 SV=1	PTHR20858/1.1E-212/PHOSPHOMETHYLPYRIMIDINE KINASE	cellular_component:GO:0009507//chloroplast;biological_process:GO:0009228//thiamine biosynthetic process;molecular_function:GO:0008972//phosphomethylpyrimidine kinase activity;molecular_function:GO:0008902//hydroxymethylpyrimidine kinase activity;
transcript_100499	KAJ7957409.1/3.33e-77/Retrovirus-related Pol polyprotein LINE-1 [Quillaja saponaria]	NA	nau:109227645/1.28e-49/mitotic apparatus protein p62-like; K14766 nucleolar protein 14	CE00800/2.78e-17/[R] KOG1075 FOG: Reverse transcriptase	A0A498KL67/1.04e-76/A0A498KL67_MALDO Fe2OG dioxygenase domain-containing protein OS=Malus domestica OX=3750 GN=DVH24_022612 PE=4 SV=1	PTHR19446/2.3E-41/REVERSE TRANSCRIPTASES	NA
transcript_100504	CAA7401135.1/1.50e-159/unnamed protein product [Spirodela intermedia]	NA	msin:131251842/4.78e-135/uncharacterized protein C630.12; K23362 ethanolamine phosphate phosphodiesterase [EC:3.1.-.-]	At1g53710/2.03e-93/[L] KOG3662 Cell division control protein/predicted DNA repair exonuclease	A0A1D1Y574/1.80e-170/A0A1D1Y574_9ARAE Uncharacterized protein C630.12 (Fragment) OS=Anthurium amnicola OX=1678845 GN=SPAC630.12_3 PE=4 SV=1	PF00149/2.5E-4/Calcineurin-like phosphoesterase	biological_process:GO:0006506//GPI anchor biosynthetic process;molecular_function:GO:0016787//hydrolase activity;cellular_component:GO:0005783//endoplasmic reticulum;
transcript_100505	CAA7403686.1/3.55e-125/unnamed protein product [Spirodela intermedia]	sp|Q9M0N1|PUX10_ARATH/2.90e-83/Plant UBX domain-containing protein 10 OS=Arabidopsis thaliana OX=3702 GN=PUX10 PE=2 SV=1	pda:103707710/3.26e-112/plant UBX domain-containing protein 10; K18726 FAS-associated factor 2	At4g10790/6.28e-83/[T] KOG1363 Predicted regulator of the ubiquitin pathway (contains UAS and UBX domains)	A0A843W6N0/1.29e-132/A0A843W6N0_COLES UAS domain-containing protein OS=Colocasia esculenta OX=4460 GN=Taro_035780 PE=4 SV=1	PF21021/1.8E-4/Fas-associated factor 1	biological_process:GO:0036503//ERAD pathway;molecular_function:GO:0043130//ubiquitin binding;cellular_component:GO:0005783//endoplasmic reticulum;
transcript_100507	KAJ0984634.1/2.52e-89/hypothetical protein J5N97_002990 [Dioscorea zingiberensis]	sp|Q94JY0|PAB_ARATH/1.07e-68/Protein IN CHLOROPLAST ATPASE BIOGENESIS, chloroplastic OS=Arabidopsis thaliana OX=3702 GN=PAB PE=1 SV=1	NA	NA	A0A9D5HPY1/1.65e-89/A0A9D5HPY1_9LILI Cyclin delta-3 OS=Dioscorea zingiberensis OX=325984 GN=J5N97_002990 PE=4 SV=1	PTHR35115/4.3E-79/CYCLIN DELTA-3	NA
transcript_100509	KAJ8634654.1/0.0/hypothetical protein MRB53_008921 [Persea americana]	sp|Q40082|XYLA_HORVU/5.58e-303/Xylose isomerase OS=Hordeum vulgare OX=4513 GN=XYLA PE=1 SV=1	dct:110109488/7.58e-316/xylose isomerase isoform X1; K01805 xylose isomerase [EC:5.3.1.5]	NA	A0A1D1XEE8/0.0/A0A1D1XEE8_9ARAE Xylose isomerase OS=Anthurium amnicola OX=1678845 GN=XYLA_0 PE=3 SV=1	PS51415/173.890274/Xylose isomerase family profile.	molecular_function:GO:0009045//xylose isomerase activity;biological_process:GO:0005975//carbohydrate metabolic process;
transcript_100513	CAA7405225.1/3.78e-235/unnamed protein product [Spirodela intermedia]	sp|Q08935|ROC1_NICSY/2.60e-14/29 kDa ribonucleoprotein A, chloroplastic OS=Nicotiana sylvestris OX=4096 PE=2 SV=1	pda:103701237/1.43e-211/RNA-binding protein 39-like; K13091 RNA-binding protein 23/39	At5g09880/4.12e-174/[K] KOG0147 Transcriptional coactivator CAPER (RRM superfamily)	A0A1D1Y025/7.46e-240/A0A1D1Y025_9ARAE RNA-binding protein 39 (Fragment) OS=Anthurium amnicola OX=1678845 GN=RBM39_7 PE=4 SV=1	PF15519/1.7E-15/linker between RRM2 and RRM3 domains in RBM39 protein	cellular_component:GO:0005634//nucleus;molecular_function:GO:0003723//RNA binding;biological_process:GO:0006397//mRNA processing;
transcript_100514	NA	NA	NA	NA	NA	NA	NA
transcript_100516	XP_010934536.1/1.14e-263/protein RCC2 isoform X2 [Elaeis guineensis]	sp|Q9FN03|UVR8_ARATH/1.10e-35/Ultraviolet-B receptor UVR8 OS=Arabidopsis thaliana OX=3702 GN=UVR8 PE=1 SV=1	ncol:116260292/1.43e-33/uncharacterized protein LOC116260292 isoform X1; K10615 E3 ubiquitin-protein ligase HERC4 [EC:2.3.2.26]	At1g19880/1.16e-228/[S] KOG1427 Uncharacterized conserved protein, contains RCC1 domain	A0A1D1XK72/2.84e-268/A0A1D1XK72_9ARAE Protein RCC2 OS=Anthurium amnicola OX=1678845 GN=Rcc2_1 PE=4 SV=1	PS00626/-/Regulator of chromosome condensation (RCC1) signature 2.	molecular_function:GO:0031267//small GTPase binding;cellular_component:GO:0016020//membrane;biological_process:GO:0034260//negative regulation of GTPase activity;
transcript_100517	XP_058093328.1/5.22e-164/zinc finger CCCH domain-containing protein ZFN-like isoform X1 [Magnolia sinica]	sp|Q9SWF9|ZFNL_PEA/1.38e-124/Zinc finger CCCH domain-containing protein ZFN-like OS=Pisum sativum OX=3888 PE=2 SV=1	boe:106335320/6.69e-09/bifunctional 3-dehydroquinate dehydratase/shikimate dehydrogenase, chloroplastic-like isoform X1; K13832 3-dehydroquinate dehydratase / shikimate dehydrogenase [EC:4.2.1.10 1.1.1.25]	At3g02830/2.45e-83/[R] KOG1677 CCCH-type Zn-finger protein	A0A1D1Y524/3.94e-198/A0A1D1Y524_9ARAE Zinc finger CCCH domain-containing protein ZFN-like (Fragment) OS=Anthurium amnicola OX=1678845 GN=ZFNL_2 PE=4 SV=1	PS50103/15.159266/Zinc finger C3H1-type profile.	molecular_function:GO:0046872//metal ion binding;molecular_function:GO:0003729//mRNA binding;
transcript_100519	KAF8751358.1/7.69e-22/hypothetical protein HU200_012242 [Digitaria exilis] &gt;CAB3474526.1 unnamed protein product [Digitaria exilis]	sp|Q9MAP4|SBT32_ARATH/3.97e-15/Subtilisin-like protease SBT3.2 OS=Arabidopsis thaliana OX=3702 GN=SBT3.2 PE=2 SV=1	psat:127083832/1.64e-12/CO(2)-response secreted protease-like; K25898 CO(2)-response secreted protease	At1g32970/8.59e-15/[OR] LSE0115 A Subtilisin-like proteinase	A0A843XQY3/4.71e-24/A0A843XQY3_COLES Uncharacterized protein OS=Colocasia esculenta OX=4460 GN=Taro_055419 PE=3 SV=1	PF00082/0.24/Subtilase family	molecular_function:GO:0008236//serine-type peptidase activity;biological_process:GO:0006508//proteolysis;
transcript_10052	CAA7396123.1/0.0/unnamed protein product [Spirodela intermedia]	sp|Q5SNL7|FAN1_ORYSJ/1.89e-318/Fanconi-associated nuclease 1 homolog OS=Oryza sativa subsp. japonica OX=39947 GN=Os06g0171800 PE=3 SV=1	tss:122669829/0.0/fanconi-associated nuclease 1 homolog isoform X1; K15363 fanconi-associated nuclease 1 [EC:3.1.21.- 3.1.4.1]	At1g48360/2.83e-272/[S] KOG2143 Uncharacterized conserved protein	A0A1D1XG67/0.0/A0A1D1XG67_9ARAE Fanconi-associated nuclease (Fragment) OS=Anthurium amnicola OX=1678845 GN=Os06g0171800_1 PE=3 SV=1	PF08797/5.4E-10/HIRAN domain	molecular_function:GO:0003677//DNA binding;molecular_function:GO:0008409//5'-3' exonuclease activity;molecular_function:GO:0004518//nuclease activity;molecular_function:GO:0008270//zinc ion binding;cellular_component:GO:0005634//nucleus;molecular_function:GO:0016788//hydrolase activity, acting on ester bonds;molecular_function:GO:0016818//hydrolase activity, acting on acid anhydrides, in phosphor…
transcript_100522	KAG2636485.1/2.95e-129/hypothetical protein PVAP13_2NG453400 [Panicum virgatum] &gt;KAG2636486.1 hypothetical protein PVAP13_2NG453400 [Panicum virgatum]	sp|U3KRF2|DHQS_ACTCC/9.35e-127/3-dehydroquinate synthase, chloroplastic OS=Actinidia chinensis var. chinensis OX=1590841 GN=DHQS PE=1 SV=3	obr:102714768/6.02e-130/3-dehydroquinate synthase, chloroplastic; K01735 3-dehydroquinate synthase [EC:4.2.3.4]	At5g66120/2.40e-124/[E] KOG0692 Pentafunctional AROM protein	A0A1D1ZB29/4.80e-131/A0A1D1ZB29_9ARAE 3-dehydroquinate synthase OS=Anthurium amnicola OX=1678845 GN=aroB_13 PE=3 SV=1	PF01761/6.6E-46/3-dehydroquinate synthase N-terminal	biological_process:GO:0009073//aromatic amino acid family biosynthetic process;molecular_function:GO:0003856//3-dehydroquinate synthase activity;
transcript_100526	CAA2616259.1/1.47e-154/unnamed protein product [Spirodela intermedia] &gt;CAA6655942.1 unnamed protein product [Spirodela intermedia]	NA	NA	NA	A0A1D1XY25/5.19e-206/A0A1D1XY25_9ARAE Kinesin-like protein KIF3C OS=Anthurium amnicola OX=1678845 GN=Kif3c_0 PE=4 SV=1	PTHR31161/8.5E-13/PROTEIN GRAVITROPIC IN THE LIGHT 1	biological_process:GO:0009959//negative gravitropism;biological_process:GO:0009639//response to red or far red light;
transcript_100527	KAK3033199.1/4.02e-99/hypothetical protein RJ639_036991 [Escallonia herrerae]	NA	fve:101311565/1.62e-16/uncharacterized LOC101311565; K01303 acylaminoacyl-peptidase [EC:3.4.19.1]	At1g20390/4.23e-36/[R] KOG0017 FOG: Transposon-encoded proteins with TYA, reverse transcriptase, integrase domains in various combinations	A0A843UY40/5.15e-81/A0A843UY40_COLES Retrotransposon gag domain-containing protein OS=Colocasia esculenta OX=4460 GN=Taro_023688 PE=4 SV=1	PS50994/8.713217/Integrase catalytic domain profile.	biological_process:GO:0015074//DNA integration;
transcript_100528	CAA2613896.1/3.05e-12/unnamed protein product [Spirodela intermedia] &gt;CAA6653711.1 unnamed protein product [Spirodela intermedia]	sp|Q8GYM3|AUG4_ARATH/1.36e-09/AUGMIN subunit 4 OS=Arabidopsis thaliana OX=3702 GN=AUG4 PE=1 SV=1	tss:122640776/1.32e-11/AUGMIN subunit 4; K16587 HAUS augmin-like complex subunit 4	NA	A0A843U0R3/9.83e-16/A0A843U0R3_COLES Uncharacterized protein OS=Colocasia esculenta OX=4460 GN=Taro_011114 PE=4 SV=1	NA	NA
transcript_100529	CAA2616226.1/1.17e-64/unnamed protein product [Spirodela intermedia] &gt;CAA6655911.1 unnamed protein product [Spirodela intermedia] &gt;CAA7391310.1 unnamed protein product [Spirodela intermedia]	sp|Q9SL43|MSRA5_ARATH/4.41e-55/Peptide methionine sulfoxide reductase A5 OS=Arabidopsis thaliana OX=3702 GN=MSRA5 PE=2 SV=1	pda:103696935/1.56e-59/peptide methionine sulfoxide reductase A5 isoform X1; K07304 peptide-methionine (S)-S-oxide reductase [EC:1.8.4.11]	At2g18030/9.54e-55/[O] KOG1635 Peptide methionine sulfoxide reductase	A0A1D1ZFH2/1.28e-71/A0A1D1ZFH2_9ARAE peptide-methionine (S)-S-oxide reductase OS=Anthurium amnicola OX=1678845 GN=MSRA5_1 PE=3 SV=1	PTHR42799/2.3E-37/MITOCHONDRIAL PEPTIDE METHIONINE SULFOXIDE REDUCTASE	molecular_function:GO:0008113//peptide-methionine (S)-S-oxide reductase activity;biological_process:GO:0034599//cellular response to oxidative stress;cellular_component:GO:0005737//cytoplasm;molecular_function:GO:0036456//L-methionine-(S)-S-oxide reductase activity;
transcript_100530	XP_058088159.1/1.91e-272/CBS domain-containing protein CBSCBSPB3 [Magnolia sinica]	sp|Q9LF97|Y3295_ARATH/2.90e-238/CBS domain-containing protein CBSCBSPB3 OS=Arabidopsis thaliana OX=3702 GN=CBSCBSPB3 PE=1 SV=1	vvo:131618643/1.23e-25/uncharacterized protein LOC131618643; K03100 signal peptidase I [EC:3.4.21.89]	NA	A0A1D1XP37/1.32e-276/A0A1D1XP37_9ARAE CBS domain-containing protein CBSCBSPB3 (Fragment) OS=Anthurium amnicola OX=1678845 GN=CBSCBSPB3_12 PE=4 SV=1	PS51371/10.167926/CBS domain profile.	molecular_function:GO:0005515//protein binding;
transcript_100536	CAA7389140.1/2.07e-301/unnamed protein product [Spirodela intermedia]	sp|P0C1U4|GUN9_ORYSJ/1.09e-269/Endoglucanase 9 OS=Oryza sativa subsp. japonica OX=39947 GN=GLU1 PE=2 SV=1	egu:105057253/5.27e-290/endoglucanase 9; K01179 endoglucanase [EC:3.2.1.4]	At5g49720/1.93e-259/[G] LSE0350 A Glycosyl hydrolase (endo-1, 4-beta-glucanase)	A0A1D1ZD02/5.44e-307/A0A1D1ZD02_9ARAE Endoglucanase (Fragment) OS=Anthurium amnicola OX=1678845 GN=GLU1_2 PE=3 SV=1	PF00759/6.1E-116/Glycosyl hydrolase family 9	biological_process:GO:0005975//carbohydrate metabolic process;molecular_function:GO:0004553//hydrolase activity, hydrolyzing O-glycosyl compounds;
transcript_100539	CAA7391082.1/8.10e-271/unnamed protein product [Spirodela intermedia]	sp|Q7XKC8|PYRD_ORYSJ/4.73e-262/Dihydroorotate dehydrogenase (quinone), mitochondrial OS=Oryza sativa subsp. japonica OX=39947 GN=PYRD PE=2 SV=1	egu:105058967/9.04e-272/dihydroorotate dehydrogenase (quinone), mitochondrial isoform X1; K00254 dihydroorotate dehydrogenase [EC:1.3.5.2]	At5g23300/3.64e-234/[F] KOG1436 Dihydroorotate dehydrogenase	A0A1D1YA36/4.64e-287/A0A1D1YA36_9ARAE Dihydroorotate dehydrogenase (quinone), mitochondrial (Fragment) OS=Anthurium amnicola OX=1678845 GN=PYRD_1 PE=3 SV=1	PTHR48109/2.1E-167/DIHYDROOROTATE DEHYDROGENASE (QUINONE), MITOCHONDRIAL-RELATED	cellular_component:GO:0005743//mitochondrial inner membrane;molecular_function:GO:0004152//dihydroorotate dehydrogenase activity;cellular_component:GO:0005737//cytoplasm;biological_process:GO:0006207//'de novo' pyrimidine nucleobase biosynthetic process;biological_process:GO:0009220//pyrimidine ribonucleotide biosynthetic process;molecular_function:GO:0016627//oxidoreductase activity, acting on t…
transcript_100541	CAA7401793.1/4.62e-161/unnamed protein product [Spirodela intermedia]	sp|Q8L7W2|NUDT8_ARATH/6.41e-135/Nudix hydrolase 8 OS=Arabidopsis thaliana OX=3702 GN=NUDT8 PE=2 SV=2	nta:107817820/5.99e-97/nudix hydrolase 2-like; K26956 ADP-ribose/NAD+ diphosphatase [EC:3.6.1.13 3.6.1.22]	At5g47240/1.24e-134/[T] KOG0648 Predicted NUDIX hydrolase FGF-2 and related proteins	A0A843VQK7/3.51e-189/A0A843VQK7_COLES Nudix hydrolase domain-containing protein OS=Colocasia esculenta OX=4460 GN=Taro_029250 PE=3 SV=1	PS51462/15.254037/Nudix hydrolase domain profile.	molecular_function:GO:0047631//ADP-ribose diphosphatase activity;molecular_function:GO:0016787//hydrolase activity;molecular_function:GO:0051287//NAD binding;molecular_function:GO:0035529//NADH pyrophosphatase activity;
transcript_100543	CAD1824547.1/5.24e-132/unnamed protein product [Ananas comosus var. bracteatus]	sp|Q8L840|RQL4A_ARATH/7.47e-106/ATP-dependent DNA helicase Q-like 4A OS=Arabidopsis thaliana OX=3702 GN=RECQL4A PE=2 SV=1	pda:103701408/1.80e-130/ATP-dependent DNA helicase Q-like 4A; K10901 bloom syndrome protein [EC:5.6.2.4]	At1g60930/8.26e-79/[L] KOG0351 ATP-dependent DNA helicase	A0A1D1XKM2/1.44e-159/A0A1D1XKM2_9ARAE DNA helicase OS=Anthurium amnicola OX=1678845 GN=RECQL4A_1 PE=3 SV=1	SM00956/2.7E-28/RQC_2	biological_process:GO:0000724//double-strand break repair via homologous recombination;cellular_component:GO:0005634//nucleus;cellular_component:GO:0005737//cytoplasm;molecular_function:GO:0009378//four-way junction helicase activity;molecular_function:GO:0043138//3'-5' DNA helicase activity;biological_process:GO:0006281//DNA repair;biological_process:GO:0006260//DNA replication;cellular_componen…
transcript_100545	OVA20146.1/1.38e-37/Microtubule-associated protein 70 [Macleaya cordata]	sp|Q8GYX3|MP705_ARATH/3.77e-15/Microtubule-associated protein 70-5 OS=Arabidopsis thaliana OX=3702 GN=MAP70.5 PE=1 SV=1	NA	NA	A0A843WAA5/9.81e-51/A0A843WAA5_COLES Uncharacterized protein OS=Colocasia esculenta OX=4460 GN=Taro_033893 PE=3 SV=1	PF07058/1.3E-27/Microtubule-associated protein 70	molecular_function:GO:0008017//microtubule binding;biological_process:GO:0007010//cytoskeleton organization;
transcript_100546	CAA7406271.1/2.62e-131/unnamed protein product [Spirodela intermedia]	sp|Q93ZH7|IQD2_ARATH/3.22e-67/Protein IQ-DOMAIN 2 OS=Arabidopsis thaliana OX=3702 GN=IQD2 PE=1 SV=1	NA	NA	A0A1D1Y7G8/6.38e-157/A0A1D1Y7G8_9ARAE Protein IQ-DOMAIN 1 OS=Anthurium amnicola OX=1678845 GN=IQD1_2 PE=3 SV=1	PTHR32295/3.8E-31/IQ-DOMAIN 5-RELATED	NA
transcript_100549	XP_039120379.1/7.87e-118/protein NRT1/ PTR FAMILY 4.3-like isoform X2 [Dioscorea cayenensis subsp. rotundata] &gt;XP_039120380.1 protein NRT1/ PTR FAMILY 4.3-like isoform X2 [Dioscorea cayenensis subsp. rotundata]	sp|Q8H157|PTR19_ARATH/1.61e-61/Protein NRT1/ PTR FAMILY 4.6 OS=Arabidopsis thaliana OX=3702 GN=NPF4.6 PE=1 SV=1	egu:105051434/9.25e-116/protein NRT1/ PTR FAMILY 4.6-like isoform X1; K26548 MFS transporter, POT/PTR family, nitrate transporter	At1g69850/4.58e-61/[E] KOG1237 H+/oligopeptide symporter	A0A1D1YSN1/4.26e-136/A0A1D1YSN1_9ARAE Nitrate transporter 1.2 OS=Anthurium amnicola OX=1678845 GN=NRT1.2_3 PE=3 SV=1	PS01258/-/Apoptosis regulator, Bcl-2 family BH2 motif signature.	biological_process:GO:0042981//regulation of apoptotic process;cellular_component:GO:0016020//membrane;molecular_function:GO:0022857//transmembrane transporter activity;biological_process:GO:0055085//transmembrane transport;
transcript_100553	NA	NA	NA	NA	NA	NA	NA
transcript_100556	XP_008804336.2/4.10e-217/endoplasmic reticulum-Golgi intermediate compartment protein 3-like isoform X2 [Phoenix dactylifera]	sp|Q9T042|PDI54_ARATH/1.17e-16/Protein disulfide-isomerase 5-4 OS=Arabidopsis thaliana OX=3702 GN=PDIL5-4 PE=2 SV=1	pda:103717649/1.62e-215/endoplasmic reticulum-Golgi intermediate compartment protein 3-like isoform X1; K20367 endoplasmic reticulum-Golgi intermediate compartment protein 3	At1g36050/1.62e-169/[U] KOG2667 COPII vesicle protein	A0A1D1Z2S5/1.49e-232/A0A1D1Z2S5_9ARAE Endoplasmic reticulum-Golgi intermediate compartment protein 3 OS=Anthurium amnicola OX=1678845 GN=ergic3_8 PE=4 SV=1	PTHR10984/5.0E-104/ENDOPLASMIC RETICULUM-GOLGI INTERMEDIATE COMPARTMENT PROTEIN	cellular_component:GO:0030134//COPII-coated ER to Golgi transport vesicle;cellular_component:GO:0005783//endoplasmic reticulum;
transcript_100557	CAA2633755.1/1.11e-195/unnamed protein product [Spirodela intermedia] &gt;CAA6672822.1 unnamed protein product [Spirodela intermedia] &gt;CAA7410042.1 unnamed protein product [Spirodela intermedia]	sp|Q84WC6|UBP7_ARATH/3.33e-160/Ubiquitin carboxyl-terminal hydrolase 7 OS=Arabidopsis thaliana OX=3702 GN=UBP7 PE=1 SV=1	pda:103712935/2.13e-189/ubiquitin carboxyl-terminal hydrolase 6; K11843 ubiquitin carboxyl-terminal hydrolase 14 [EC:3.4.19.12]	At3g21280/1.04e-159/[O] KOG1872 Ubiquitin-specific protease	A0A1D1Y2F2/9.11e-203/A0A1D1Y2F2_9ARAE Ubiquitin carboxyl-terminal hydrolase OS=Anthurium amnicola OX=1678845 GN=UBP7_1 PE=3 SV=1	PS00972/-/Ubiquitin specific protease (USP) domain signature 1.	biological_process:GO:0043161//proteasome-mediated ubiquitin-dependent protein catabolic process;molecular_function:GO:0005515//protein binding;biological_process:GO:0016579//protein deubiquitination;molecular_function:GO:0004843//cysteine-type deubiquitinase activity;biological_process:GO:0061136//regulation of proteasomal protein catabolic process;molecular_function:GO:0070628//proteasome bindi…
transcript_10056	XP_058097554.1/2.27e-260/putative pentatricopeptide repeat-containing protein At5g08490 [Magnolia sinica]	sp|Q9M1V3|PP296_ARATH/4.13e-118/Pentatricopeptide repeat-containing protein At3g63370, chloroplastic OS=Arabidopsis thaliana OX=3702 GN=PCMP-H83 PE=2 SV=2	qsu:112034235/1.02e-107/protein SPIRRIG; K22262 WD repeat and FYVE domain-containing protein 3	At5g08490/5.38e-207/[R] KOG4197 FOG: PPR repeat	A0A843V6F4/0.0/A0A843V6F4_COLES Pentatricopeptide repeat-containing protein OS=Colocasia esculenta OX=4460 GN=Taro_021796 PE=4 SV=1	PTHR47926/1.5E-219/PENTATRICOPEPTIDE REPEAT-CONTAINING PROTEIN	molecular_function:GO:0003723//RNA binding;biological_process:GO:0009451//RNA modification;
transcript_100560	KAJ6815311.1/1.40e-75/rho GTPase-activating protein 7-like isoform X1 [Iris pallida]	sp|Q8RWQ4|RGAP7_ARATH/5.48e-62/Rho GTPase-activating protein 7 OS=Arabidopsis thaliana OX=3702 GN=ROPGAP7 PE=2 SV=1	NA	At5g19390/1.44e-61/[T] KOG4271 Rho-GTPase activating protein	A0A1D1XKN5/3.61e-76/A0A1D1XKN5_9ARAE Rho GTPase-activating protein 24 OS=Anthurium amnicola OX=1678845 GN=Arhgap24 PE=4 SV=1	PTHR46265/1.2E-82/RHO GTPASE-ACTIVATING PROTEIN 7	biological_process:GO:0007165//signal transduction;
transcript_100576	NA	NA	NA	NA	NA	NA	NA
transcript_100577	CAA7401592.1/7.41e-217/unnamed protein product [Spirodela intermedia]	sp|Q8W034|RNP1_ARATH/2.13e-36/Heterogeneous nuclear ribonucleoprotein 1 OS=Arabidopsis thaliana OX=3702 GN=RNP1 PE=1 SV=1	egu:105048696/4.46e-216/DAZ-associated protein 1; K14411 RNA-binding protein Musashi	At4g36960/2.61e-109/[R] KOG0118 FOG: RRM domain	A0A1D1YG79/1.46e-242/A0A1D1YG79_9ARAE Heterogeneous nuclear ribonucleoprotein 27C OS=Anthurium amnicola OX=1678845 GN=Hrb27C_7 PE=4 SV=1	PTHR48035/6.5E-84/HETEROGENEOUS NUCLEAR RIBONUCLEOPROTEIN 1	molecular_function:GO:0003723//RNA binding;
transcript_10058	CAA7410312.1/2.51e-249/unnamed protein product [Spirodela intermedia]	sp|Q0JDM0|C3H27_ORYSJ/8.71e-131/Zinc finger CCCH domain-containing protein 27 OS=Oryza sativa subsp. japonica OX=39947 GN=Os04g0394300 PE=2 SV=2	msin:131237891/9.41e-248/zinc finger CCCH domain-containing protein 27; K13192 RNA-binding protein 26	At3g27700/2.86e-108/[R] KOG2135 Proteins containing the RNA recognition motif	A0A1D1XTC9/0.0/A0A1D1XTC9_9ARAE Zinc finger CCCH domain-containing protein 27 OS=Anthurium amnicola OX=1678845 GN=Os04g0394300 PE=4 SV=1	PS50103/12.821381/Zinc finger C3H1-type profile.	cellular_component:GO:0005634//nucleus;molecular_function:GO:0003723//RNA binding;molecular_function:GO:0046872//metal ion binding;
transcript_1006	CAA7400520.1/2.28e-102/unnamed protein product [Spirodela intermedia]	NA	NA	At5g41110/9.99e-29/[S] KOG2306 Uncharacterized conserved protein	A0A843VVP2/7.22e-152/A0A843VVP2_COLES Atos-like conserved domain-containing protein OS=Colocasia esculenta OX=4460 GN=Taro_029708 PE=4 SV=1	PTHR13199/1.4E-46/GH03947P	NA
transcript_10060	NA	NA	NA	NA	NA	NA	NA
transcript_100601	NA	NA	NA	NA	NA	NA	NA
transcript_100606	XP_039124937.1/4.08e-129/integrin-linked protein kinase 1-like [Dioscorea cayenensis subsp. rotundata]	sp|F4IS56|ILK1_ARATH/2.94e-110/Integrin-linked protein kinase 1 OS=Arabidopsis thaliana OX=3702 GN=ILK1 PE=1 SV=1	jcu:105650432/5.16e-30/integrin-linked protein kinase 1; K06272 integrin-linked kinase [EC:2.7.11.1]	At2g31800/1.28e-103/[T] KOG0192 Tyrosine kinase specific for activated (GTP-bound) p21cdc42Hs	A0A1D1XMP7/3.76e-141/A0A1D1XMP7_9ARAE Dual specificity protein kinase shkC OS=Anthurium amnicola OX=1678845 GN=shkC PE=3 SV=1	PS50297/14.583532/Ankyrin repeat region circular profile.	molecular_function:GO:0004672//protein kinase activity;molecular_function:GO:0005515//protein binding;molecular_function:GO:0004713//protein tyrosine kinase activity;biological_process:GO:0006468//protein phosphorylation;molecular_function:GO:0005524//ATP binding;molecular_function:GO:0004674//protein serine/threonine kinase activity;
transcript_100611	NA	NA	NA	NA	NA	NA	NA
transcript_100612	NA	NA	NA	NA	NA	NA	NA
transcript_100613	CAA7395054.1/1.86e-295/unnamed protein product [Spirodela intermedia]	sp|Q9FWA4|GAUT9_ARATH/3.00e-219/Probable galacturonosyltransferase 9 OS=Arabidopsis thaliana OX=3702 GN=GAUT9 PE=2 SV=1	egu:105058323/3.21e-249/probable galacturonosyltransferase 9; K13648 alpha-1,4-galacturonosyltransferase [EC:2.4.1.43]	At3g02350/6.49e-219/[S] LSE0371 A Predicted glycosyltransferase	A0A1D1YFU1/0.0/A0A1D1YFU1_9ARAE Hexosyltransferase (Fragment) OS=Anthurium amnicola OX=1678845 GN=GAUT9_1 PE=3 SV=1	PF01501/2.4E-54/Glycosyl transferase family 8	molecular_function:GO:0047262//polygalacturonate 4-alpha-galacturonosyltransferase activity;molecular_function:GO:0016757//glycosyltransferase activity;
transcript_100614	CAA7400387.1/2.91e-168/unnamed protein product [Spirodela intermedia]	sp|Q8W4D4|BAGP1_ARATH/9.14e-133/BAG-associated GRAM protein 1 OS=Arabidopsis thaliana OX=3702 GN=BAGP1 PE=1 SV=1	obr:102714008/2.12e-12/rhamnogalacturonan I rhamnosyltransferase 1-like; K23280 rhamnogalacturonan I rhamnosyltransferase [EC:2.4.1.351]	At3g59660/2.66e-132/[S] KOG1032 Uncharacterized conserved protein, contains GRAM domain	A0A1D1Z6W3/1.04e-177/A0A1D1Z6W3_9ARAE C2 and GRAM domain-containing protein At1g03370 OS=Anthurium amnicola OX=1678845 GN=At1g03370_14 PE=4 SV=1	SM00568/6.0E-13/gram2001c	NA
transcript_100616	CAA2628180.1/1.37e-223/unnamed protein product [Spirodela intermedia] &gt;CAA6667434.1 unnamed protein product [Spirodela intermedia] &gt;CAA7404266.1 unnamed protein product [Spirodela intermedia]	sp|Q8L716|U2A2B_ARATH/6.45e-209/Splicing factor U2af large subunit B OS=Arabidopsis thaliana OX=3702 GN=U2AF65B PE=1 SV=2	aof:109851334/3.05e-215/splicing factor U2af large subunit B-like isoform X1; K12837 splicing factor U2AF 65 kDa subunit	At1g60900/6.78e-209/[A] KOG0120 Splicing factor U2AF, large subunit (RRM superfamily)	A0A843UKB5/1.99e-225/A0A843UKB5_COLES Splicing factor U2af large subunit OS=Colocasia esculenta OX=4460 GN=Taro_015248 PE=3 SV=1	PS50102/12.611502/Eukaryotic RNA Recognition Motif (RRM) profile.	molecular_function:GO:0003723//RNA binding;
transcript_100627	KAK1327209.1/6.92e-256/Synaptotagmin-2 [Acorus calamus]	sp|B6ETT4|SYT2_ARATH/1.41e-221/Synaptotagmin-2 OS=Arabidopsis thaliana OX=3702 GN=SYT2 PE=2 SV=1	apro:F751_1873/3.06e-21/DNA polymerase kappa; K03511 DNA polymerase kappa [EC:2.7.7.7]	At1g20080/2.84e-221/[R] KOG1012 Ca2+-dependent lipid-binding protein CLB1/vesicle protein vp115/Granuphilin A, contains C2 domain	A0A1D1YIT7/6.12e-261/A0A1D1YIT7_9ARAE Extended synaptotagmin-2 OS=Anthurium amnicola OX=1678845 GN=Esyt2_1 PE=3 SV=1	PS51847/15.804654/Synaptotagmin-like mitochondrial lipid-binding proteins (SMP) domain profile.	molecular_function:GO:0008289//lipid binding;cellular_component:GO:0005783//endoplasmic reticulum;
transcript_10063	KAF8408571.1/2.25e-209/hypothetical protein HHK36_004634 [Tetracentron sinense]	sp|Q9SY66|FRS11_ARATH/3.30e-183/Protein FAR1-RELATED SEQUENCE 11 OS=Arabidopsis thaliana OX=3702 GN=FRS11 PE=1 SV=1	dosa:Os01t0852650-00/3.24e-38/Os01g0852650; FAR1 DNA binding domain domain containing protein.; K17604 zinc finger SWIM domain-containing protein 3	At1g10240/7.15e-183/[T] LSE0022 A FAR1 nuclear protein involved in phytochrome A signaling	A0A843U2H9/2.50e-220/A0A843U2H9_COLES Protein FAR1-RELATED SEQUENCE OS=Colocasia esculenta OX=4460 GN=Taro_008662 PE=3 SV=1	PTHR47718/2.2E-72/OS01G0519700 PROTEIN	NA
transcript_100632	QDC28199.1/2.98e-77/maturase K, partial [Spathiphyllum wallisii]	sp|Q8MEC9|MATK_ANCDI/1.30e-70/Maturase K OS=Anchomanes difformis OX=28473 GN=matK PE=3 SV=1	msin:18128553/2.95e-53/matK, Z087_p085; maturase K; K20000 maturase K	NA	A0A4Y5UKZ8/1.95e-77/A0A4Y5UKZ8_SPAWA Maturase K (Fragment) OS=Spathiphyllum wallisii OX=85269 GN=matK PE=3 SV=1	PF01824/1.4E-46/MatK/TrnK N-terminal	biological_process:GO:0006397//mRNA processing;cellular_component:GO:0009507//chloroplast;
transcript_100642	XP_010279671.1/2.40e-113/PREDICTED: probable WRKY transcription factor 47 [Nelumbo nucifera] &gt;DAD32880.1 TPA_asm: hypothetical protein HUJ06_011731 [Nelumbo nucifera]	sp|Q9ZSI7|WRK47_ARATH/5.95e-68/Probable WRKY transcription factor 47 OS=Arabidopsis thaliana OX=3702 GN=WRKY47 PE=1 SV=2	egt:105968799/1.65e-58/UPF0505 protein C16orf62 homolog isoform X1; K25731 VPS35 endosomal protein-sorting factor-like	At4g01720/1.29e-67/[KT] LSE0036 A WRKY superfamily transcription factors	A0A843V4X6/1.32e-128/A0A843V4X6_COLES WRKY domain-containing protein OS=Colocasia esculenta OX=4460 GN=Taro_019241 PE=4 SV=1	PS50811/29.482059/WRKY domain profile.	molecular_function:GO:0043565//sequence-specific DNA binding;biological_process:GO:0006355//regulation of DNA-templated transcription;molecular_function:GO:0003700//DNA-binding transcription factor activity;
transcript_100644	XP_060673257.1/6.61e-11/uncharacterized protein LOC125420382 [Ziziphus jujuba]	NA	NA	NA	A0A426X5P3/6.75e-11/A0A426X5P3_ENSVE Uncharacterized protein (Fragment) OS=Ensete ventricosum OX=4639 GN=B296_00052572 PE=4 SV=1	NA	NA
transcript_100647	CAA7402621.1/2.15e-77/unnamed protein product [Spirodela intermedia]	sp|Q9LV03|GLUT1_ARATH/6.69e-51/Glutamate synthase 1 [NADH], chloroplastic OS=Arabidopsis thaliana OX=3702 GN=GLT1 PE=1 SV=2	msin:131241230/8.63e-65/glutamate synthase 1 [NADH], chloroplastic-like; K00264 glutamate synthase (NADH) [EC:1.4.1.14]	At5g53460/1.45e-50/[E] KOG0399 Glutamate synthase	A0A1D1Z3K9/2.91e-87/A0A1D1Z3K9_9ARAE Glutamate synthase 1 [NADH], chloroplastic OS=Anthurium amnicola OX=1678845 GN=GLT1_6 PE=3 SV=1	PTHR11938/5.5E-19/FAD NADPH DEHYDROGENASE/OXIDOREDUCTASE	molecular_function:GO:0015930//glutamate synthase activity;biological_process:GO:0006537//glutamate biosynthetic process;molecular_function:GO:0016040//glutamate synthase (NADH) activity;biological_process:GO:0019676//ammonia assimilation cycle;molecular_function:GO:0016491//oxidoreductase activity;
transcript_100649	CAA7390949.1/1.21e-306/unnamed protein product [Spirodela intermedia]	NA	NA	NA	A0A1D1YEL4/0.0/A0A1D1YEL4_9ARAE Variant surface glycoprotein ILTAT 1.23 OS=Anthurium amnicola OX=1678845 GN=VSI3_2 PE=4 SV=1	PTHR47472/8.3E-286/PROPIONYL-COA CARBOXYLASE	NA
transcript_100651	CAA7402336.1/2.61e-310/unnamed protein product [Spirodela intermedia]	sp|O81395|DRTS_MAIZE/2.44e-287/Bifunctional dihydrofolate reductase-thymidylate synthase OS=Zea mays OX=4577 GN=DRTS PE=2 SV=1	pda:103701887/3.36e-307/bifunctional dihydrofolate reductase-thymidylate synthase-like; K13998 dihydrofolate reductase / thymidylate synthase [EC:1.5.1.3 2.1.1.45]	At4g34570_2/1.84e-160/[F] KOG0673 Thymidylate synthase	A0A1D1Y0U3/0.0/A0A1D1Y0U3_9ARAE Bifunctional dihydrofolate reductase-thymidylate synthase OS=Anthurium amnicola OX=1678845 GN=DRTS_7 PE=3 SV=1	PR00108/3.7E-38/Thymidylate synthase family signature	molecular_function:GO:0016741//transferase activity, transferring one-carbon groups;molecular_function:GO:0004146//dihydrofolate reductase activity;cellular_component:GO:0005829//cytosol;molecular_function:GO:0004799//thymidylate synthase activity;cellular_component:GO:0005739//mitochondrion;biological_process:GO:0006231//dTMP biosynthetic process;biological_process:GO:0046654//tetrahydrofolate b…
transcript_100652	CAA7395225.1/2.48e-267/unnamed protein product [Spirodela intermedia]	sp|Q0WTB4|Y3725_ARATH/5.06e-40/GTP-binding protein At3g49725, chloroplastic OS=Arabidopsis thaliana OX=3702 GN=At3g49725 PE=2 SV=2	pda:103714908/1.33e-243/GTPase HflX-like isoform X1; K03665 GTPase	At5g57960/1.73e-230/[R] KOG0410 Predicted GTP binding protein	A0A1D1ZK69/4.98e-284/A0A1D1ZK69_9ARAE GTPase HflX (Fragment) OS=Anthurium amnicola OX=1678845 GN=hflX_3 PE=3 SV=1	PS51705/65.142326/HflX-type guanine nucleotide-binding (G) domain profile.	molecular_function:GO:0005525//GTP binding;cellular_component:GO:0005737//cytoplasm;molecular_function:GO:0043022//ribosome binding;
transcript_100655	XP_010241494.1/4.79e-241/PREDICTED: CMP-sialic acid transporter 2-like [Nelumbo nucifera] &gt;XP_010241495.1 PREDICTED: CMP-sialic acid transporter 2-like [Nelumbo nucifera] &gt;XP_010241496.1 PREDICTED: CMP-sialic acid transporter 2-like [Nelumbo nucifera]	sp|Q6K8S7|CSTR5_ORYSJ/3.67e-219/CMP-sialic acid transporter 5 OS=Oryza sativa subsp. japonica OX=39947 GN=CSTLP5 PE=2 SV=1	aof:109826079/7.80e-31/CMP-sialic acid transporter 1; K15272 solute carrier family 35 (UDP-sugar transporter), member A1/2/3	At3g59360/4.94e-195/[G] KOG2234 Predicted UDP-galactose transporter	A0A1D1ZAT1/4.99e-252/A0A1D1ZAT1_9ARAE CMP-sialic acid transporter 2 OS=Anthurium amnicola OX=1678845 GN=At2g43240_4 PE=3 SV=1	PF04142/4.5E-20/Nucleotide-sugar transporter	molecular_function:GO:0015165//pyrimidine nucleotide-sugar transmembrane transporter activity;cellular_component:GO:0016020//membrane;biological_process:GO:0090481//pyrimidine nucleotide-sugar transmembrane transport;cellular_component:GO:0000139//Golgi membrane;
transcript_100656	XP_058077874.1/1.11e-215/protease Do-like 2, chloroplastic isoform X3 [Magnolia sinica]	sp|O82261|DEGP2_ARATH/4.02e-182/Protease Do-like 2, chloroplastic OS=Arabidopsis thaliana OX=3702 GN=DEGP2 PE=1 SV=2	msin:131226166/8.78e-211/protease Do-like 2, chloroplastic isoform X1; K25896 protease Do-like 2, chloroplastic [EC:3.4.21.-]	At2g47940/5.50e-176/[O] KOG1320 Serine protease	A0A1D1Y1P0/5.13e-257/A0A1D1Y1P0_9ARAE Protease Do-like 2, chloroplastic (Fragment) OS=Anthurium amnicola OX=1678845 GN=DEGP2_4 PE=3 SV=1	PR00839/2.0E-6/V8 serine protease family signature	molecular_function:GO:0008236//serine-type peptidase activity;biological_process:GO:0006508//proteolysis;molecular_function:GO:0004252//serine-type endopeptidase activity;molecular_function:GO:0005515//protein binding;
transcript_10066	CAA7400965.1/3.61e-174/unnamed protein product [Spirodela intermedia]	sp|Q9M9E8|JMJ21_ARATH/1.69e-110/Lysine-specific demethylase JMJ21 OS=Arabidopsis thaliana OX=3702 GN=JMJ21 PE=2 SV=3	NA	At1g78280/1.30e-90/[BT] KOG2130 Phosphatidylserine-specific receptor PtdSerR, contains JmjC domain	A0A1D1Z0D8/4.37e-224/A0A1D1Z0D8_9ARAE F-box protein At1g78280 OS=Anthurium amnicola OX=1678845 GN=At1g78280_5 PE=3 SV=1	NA	NA
transcript_100661	NA	NA	NA	NA	NA	NA	NA
transcript_100663	CAA7399192.1/1.98e-87/unnamed protein product [Spirodela intermedia]	sp|Q8L999|BPC6_ARATH/1.15e-67/Protein BASIC PENTACYSTEINE6 OS=Arabidopsis thaliana OX=3702 GN=BPC6 PE=1 SV=1	ppp:112289801/7.24e-34/serine/threonine-protein kinase 24-like; K08835 serine/threonine-protein kinase OSR1/STK39 [EC:2.7.11.1]	At5g42520/6.81e-63/[K] LSE0462 A DNA-binding protein (GAGA-binding protein)	A0A1D1XZF1/1.43e-135/A0A1D1XZF1_9ARAE GAGA-binding transcriptional activator OS=Anthurium amnicola OX=1678845 GN=Os06g0130600_1 PE=3 SV=1	PF06217/3.2E-70/GAGA binding protein-like family	molecular_function:GO:0043565//sequence-specific DNA binding;cellular_component:GO:0005634//nucleus;biological_process:GO:0009723//response to ethylene;molecular_function:GO:0003700//DNA-binding transcription factor activity;
transcript_100664	NA	NA	NA	NA	NA	NA	NA
transcript_100666	CAA7389709.1/1.63e-264/unnamed protein product [Spirodela intermedia]	sp|F4ICK8|IWS1_ARATH/2.95e-165/Protein IWS1 homolog 1 OS=Arabidopsis thaliana OX=3702 GN=IWS1 PE=1 SV=1	egu:105044393/1.29e-229/protein IWS1 homolog 1 isoform X1; K17498 transcription factor SPN1	At1g32130/3.55e-155/[S] KOG1793 Uncharacterized conserved protein	A0A7I8K039/1.07e-264/A0A7I8K039_SPIIN TFIIS N-terminal domain-containing protein OS=Spirodela intermedia OX=51605 GN=SI8410_01001708 PE=4 SV=1	PF08711/1.6E-9/TFIIS helical bundle-like domain	biological_process:GO:0032784//regulation of DNA-templated transcription elongation;biological_process:GO:0009742//brassinosteroid mediated signaling pathway;
transcript_100668	CAA7392706.1/2.88e-206/unnamed protein product [Spirodela intermedia]	sp|F4K2A1|FPGS1_ARATH/4.37e-178/Folylpolyglutamate synthase OS=Arabidopsis thaliana OX=3702 GN=FPGS1 PE=1 SV=1	egu:105056881/2.93e-194/folylpolyglutamate synthase isoform X1; K01930 folylpolyglutamate synthase [EC:6.3.2.17]	At5g05980/9.58e-156/[H] KOG2525 Folylpolyglutamate synthase	A0A1D1XCS1/4.38e-227/A0A1D1XCS1_9ARAE tetrahydrofolate synthase (Fragment) OS=Anthurium amnicola OX=1678845 GN=FPGS1_10 PE=3 SV=1	PS01012/-/Folylpolyglutamate synthase signature 2.	biological_process:GO:0046901//tetrahydrofolylpolyglutamate biosynthetic process;biological_process:GO:0009058//biosynthetic process;cellular_component:GO:0005829//cytosol;cellular_component:GO:0005737//cytoplasm;biological_process:GO:0009396//folic acid-containing compound biosynthetic process;cellular_component:GO:0005739//mitochondrion;molecular_function:GO:0005524//ATP binding;molecular_funct…
transcript_100669	CAA7389137.1/1.71e-112/unnamed protein product [Spirodela intermedia]	sp|Q0WQF7|ODP21_ARATH/4.75e-76/Dihydrolipoyllysine-residue acetyltransferase component 1 of pyruvate dehydrogenase complex, mitochondrial OS=Arabidopsis thaliana OX=3702 GN=LTA3 PE=1 SV=2	msin:131251914/1.38e-97/dihydrolipoyllysine-residue acetyltransferase component 1 of pyruvate dehydrogenase complex, mitochondrial isoform X1; K00627 pyruvate dehydrogenase E2 component (dihydrolipoyllysine-residue acetyltransferase) [EC:2.3.1.12]	At3g52200/1.03e-75/[C] KOG0557 Dihydrolipoamide acetyltransferase	A0A1D1YC16/2.23e-130/A0A1D1YC16_9ARAE Dihydrolipoamide acetyltransferase component of pyruvate dehydrogenase complex OS=Anthurium amnicola OX=1678845 GN=LTA3_2 PE=3 SV=1	PS00189/-/2-oxo acid dehydrogenases acyltransferase component lipoyl binding site.	molecular_function:GO:0016746//acyltransferase activity;cellular_component:GO:0005739//mitochondrion;cellular_component:GO:0045254//pyruvate dehydrogenase complex;biological_process:GO:0006086//acetyl-CoA biosynthetic process from pyruvate;
transcript_100680	THG07190.1/1.34e-132/hypothetical protein TEA_003712 [Camellia sinensis var. sinensis]	sp|Q9FJG9|RUG3_ARATH/2.05e-20/RCC1 domain-containing protein RUG3, mitochondrial OS=Arabidopsis thaliana OX=3702 GN=RUG3 PE=1 SV=1	ppp:112282946/5.28e-16/probable E3 ubiquitin-protein ligase HERC4 isoform X1; K10615 E3 ubiquitin-protein ligase HERC4 [EC:2.3.2.26]	At3g02300/6.50e-117/[S] KOG1426 FOG: RCC1 domain	A0A843WTV5/1.23e-135/A0A843WTV5_COLES Ultraviolet-B receptor UVR8 OS=Colocasia esculenta OX=4460 GN=Taro_038840 PE=4 SV=1	PR00633/1.2E-7/Chromosome condensation regulator RCC1 signature	NA
transcript_100682	CAA2615798.1/1.72e-243/unnamed protein product [Spirodela intermedia] &gt;CAA6655504.1 unnamed protein product [Spirodela intermedia] &gt;CAA7390792.1 unnamed protein product [Spirodela intermedia]	NA	vun:114174689/2.16e-17/sn1-specific diacylglycerol lipase beta-like; K13806 sn1-specific diacylglycerol lipase [EC:3.1.1.116]	At2g42450/2.18e-192/[IOT] KOG2088 Predicted lipase/calmodulin-binding heat-shock protein	A0A1D1YAG0/3.35e-306/A0A1D1YAG0_9ARAE Sn1-specific diacylglycerol lipase beta (Fragment) OS=Anthurium amnicola OX=1678845 GN=Daglb_0 PE=4 SV=1	PTHR47418/2.1E-181/ALPHA/BETA-HYDROLASES SUPERFAMILY PROTEIN	biological_process:GO:0006629//lipid metabolic process;
transcript_100683	NA	NA	NA	NA	NA	NA	NA
transcript_100685	XP_010241881.1/9.95e-220/PREDICTED: uncharacterized protein LOC104586371 [Nelumbo nucifera] &gt;DAD47349.1 TPA_asm: hypothetical protein HUJ06_017286 [Nelumbo nucifera]	sp|F4I3P9|MURE_ARATH/5.17e-183/UDP-N-acetylmuramoyl-L-alanyl-D-glutamate--2,6-diaminopimelate ligase MurE homolog, chloroplastic OS=Arabidopsis thaliana OX=3702 GN=MURE PE=1 SV=1	NA	NA	A0A1D1YU96/1.16e-235/A0A1D1YU96_9ARAE UDP-N-acetylmuramoyl-L-alanyl-D-glutamate--2, 6-diaminopimelate ligase OS=Anthurium amnicola OX=1678845 GN=murE_1 PE=3 SV=1	PF08245/5.9E-52/Mur ligase middle domain	molecular_function:GO:0016881//acid-amino acid ligase activity;molecular_function:GO:0005524//ATP binding;biological_process:GO:0009058//biosynthetic process;
transcript_100689	CAA7394446.1/0.0/unnamed protein product [Spirodela intermedia]	NA	msin:131221378/0.0/uncharacterized protein LOC131221378 isoform X1; K19025 AP-5 complex subunit zeta-1	NA	A0A1D1YBZ0/0.0/A0A1D1YBZ0_9ARAE Protein KIAA0415 (Fragment) OS=Anthurium amnicola OX=1678845 GN=Kiaa0415_1 PE=4 SV=1	PTHR47885/4.3E-292/AP-5 COMPLEX SUBUNIT ZETA-1	NA
transcript_100693	CAA7408196.1/5.58e-206/unnamed protein product [Spirodela intermedia]	sp|Q8GXP4|Y2991_ARATH/1.00e-127/Uncharacterized protein At2g39910 OS=Arabidopsis thaliana OX=3702 GN=At2g39910 PE=2 SV=2	pda:103718033/2.14e-181/uncharacterized protein At2g39910 isoform X1; K23115 TELO2-interacting protein 2	NA	A0A1D1YEB5/9.46e-229/A0A1D1YEB5_9ARAE Uncharacterized protein At2g39910 (Fragment) OS=Anthurium amnicola OX=1678845 GN=At2g39910_3 PE=4 SV=1	PTHR14873/1.9E-134/OS06G0694100 PROTEIN	NA
transcript_100698	CAA7402866.1/3.91e-148/unnamed protein product [Spirodela intermedia]	NA	NA	NA	A0A1D1XTC1/7.87e-175/A0A1D1XTC1_9ARAE DNA ligase 4 OS=Anthurium amnicola OX=1678845 GN=LIG4_13 PE=4 SV=1	PTHR35505/4.7E-98/OS01G0600300 PROTEIN	NA
transcript_100699	CAA7399642.1/6.80e-78/unnamed protein product [Spirodela intermedia]	sp|I1HNB2|RVR1_BRADI/1.03e-53/Protein REPRESSOR OF VERNALIZATION 1 OS=Brachypodium distachyon OX=15368 GN=RVR1 PE=2 SV=1	NA	At4g11560/2.19e-28/[K] KOG1886 BAH domain proteins	A0A1D1YJ32/6.57e-88/A0A1D1YJ32_9ARAE Protein polybromo-1 OS=Anthurium amnicola OX=1678845 GN=PBRM1_2 PE=4 SV=1	PTHR46871/2.4E-52/BROMO-ADJACENT HOMOLOGY (BAH) DOMAIN-CONTAINING PROTEIN	NA
transcript_1007	CAA7398532.1/0.0/unnamed protein product [Spirodela intermedia]	sp|Q8RXS6|INO80_ARATH/0.0/Chromatin-remodeling ATPase INO80 OS=Arabidopsis thaliana OX=3702 GN=INO80 PE=1 SV=2	egu:105045339/0.0/DNA helicase INO80-like isoform X1; K11665 chromatin-remodeling ATPase INO80 [EC:5.6.2.-]	At3g57300/0.0/[L] KOG0388 SNF2 family DNA-dependent ATPase	A0A1D1YT28/0.0/A0A1D1YT28_9ARAE Chromatin-remodeling ATPase INO80 OS=Anthurium amnicola OX=1678845 GN=INO80_9 PE=3 SV=1	SM00487/1.7E-36/ultradead3	molecular_function:GO:0003677//DNA binding;molecular_function:GO:0042393//histone binding;cellular_component:GO:0031011//Ino80 complex;biological_process:GO:0006281//DNA repair;molecular_function:GO:0005524//ATP binding;biological_process:GO:0006338//chromatin remodeling;molecular_function:GO:0016887//ATP hydrolysis activity;
transcript_10070	CAA7406748.1/0.0/unnamed protein product [Spirodela intermedia]	sp|Q9LKI5|XPF_ARATH/0.0/DNA repair endonuclease UVH1 OS=Arabidopsis thaliana OX=3702 GN=UVH1 PE=1 SV=2	egu:105043789/0.0/DNA repair endonuclease UVH1 isoform X1; K10848 DNA excision repair protein ERCC-4 [EC:3.1.-.-]	At5g41150/0.0/[L] KOG0442 Structure-specific endonuclease ERCC1-XPF, catalytic component XPF/ERCC4	A0A7I8LBW3/0.0/A0A7I8LBW3_SPIIN ERCC4 domain-containing protein OS=Spirodela intermedia OX=51605 GN=SI8410_13017426 PE=4 SV=1	PTHR10150/0.0/DNA REPAIR ENDONUCLEASE XPF	molecular_function:GO:0003677//DNA binding;cellular_component:GO:0000110//nucleotide-excision repair factor 1 complex;molecular_function:GO:0003684//damaged DNA binding;molecular_function:GO:0004518//nuclease activity;biological_process:GO:0000724//double-strand break repair via homologous recombination;biological_process:GO:0000712//resolution of meiotic recombination intermediates;molecular_fun…
transcript_100702	CAA7395583.1/4.62e-224/unnamed protein product [Spirodela intermedia]	sp|Q5KQN0|CAX2_ORYSJ/2.15e-211/Vacuolar cation/proton exchanger 2 OS=Oryza sativa subsp. japonica OX=39947 GN=CAX2 PE=2 SV=2	pmum:103328738/2.89e-220/vacuolar cation/proton exchanger 2-like; K07300 Ca2+:H+ antiporter	At3g13320/5.74e-196/[P] KOG1397 Ca2+/H+ antiporter VCX1 and related proteins	A0A7I8KD31/3.03e-224/A0A7I8KD31_SPIIN Vacuolar cation/proton exchanger OS=Spirodela intermedia OX=51605 GN=SI8410_05006246 PE=3 SV=1	PF01699/2.4E-20/Sodium/calcium exchanger protein	molecular_function:GO:0008324//monoatomic cation transmembrane transporter activity;molecular_function:GO:0015369//calcium:proton antiporter activity;cellular_component:GO:0016020//membrane;biological_process:GO:0006812//monoatomic cation transport;biological_process:GO:0070588//calcium ion transmembrane transport;biological_process:GO:0055085//transmembrane transport;cellular_component:GO:000970…
transcript_100704	NA	NA	NA	NA	NA	NA	NA
transcript_100710	NA	NA	NA	NA	NA	NA	NA
transcript_100718	CAD1836207.1/2.92e-134/unnamed protein product [Ananas comosus var. bracteatus]	sp|C0LGH3|Y5614_ARATH/1.32e-63/Probable LRR receptor-like serine/threonine-protein kinase At1g56140 OS=Arabidopsis thaliana OX=3702 GN=At1g56140 PE=2 SV=2	csat:104766644/9.66e-45/LOW QUALITY PROTEIN: somatic embryogenesis receptor kinase 4-like; K13416 brassinosteroid insensitive 1-associated receptor kinase 1 [EC:2.7.10.1 2.7.11.1]	At1g56120/9.98e-66/[T] LSE0002 A Receptor protein kinase containing LRR repeats	A0A1D1YLL8/3.71e-143/A0A1D1YLL8_9ARAE Cysteine-rich receptor-like protein kinase 2 (Fragment) OS=Anthurium amnicola OX=1678845 GN=CRK2_2 PE=3 SV=1	PS00108/-/Serine/Threonine protein kinases active-site signature.	molecular_function:GO:0004672//protein kinase activity;molecular_function:GO:0005524//ATP binding;biological_process:GO:0006468//protein phosphorylation;
transcript_100725	CAA2618104.1/1.83e-20/unnamed protein product [Spirodela intermedia] &gt;CAA6657801.1 unnamed protein product [Spirodela intermedia]	sp|Q9SB47|SIC_ARATH/3.52e-09/Protein SICKLE OS=Arabidopsis thaliana OX=3702 GN=SIC PE=1 SV=1	NA	NA	A0A1D1YIT8/2.12e-28/A0A1D1YIT8_9ARAE Mitogen-activated protein kinase kinase kinase MLT OS=Anthurium amnicola OX=1678845 GN=MLTK_2 PE=4 SV=1	PTHR36054/1.9E-23/PROTEIN SICKLE	biological_process:GO:0035196//miRNA processing;biological_process:GO:0000398//mRNA splicing, via spliceosome;
transcript_100729	XP_010924659.1/5.09e-159/casein kinase 1-like protein HD16 isoform X1 [Elaeis guineensis]	sp|Q852L0|HD16N_ORYSJ/4.56e-131/Casein kinase 1-like protein HD16 OS=Oryza sativa subsp. japonica OX=39947 GN=HD16 PE=1 SV=1	oeu:111367823/4.30e-51/casein kinase 1-like protein 2 isoform X1; K02218 casein kinase 1 [EC:2.7.11.1]	At3g13670/3.23e-140/[T] KOG1164 Casein kinase (serine/threonine/tyrosine protein kinase)	A0A6I9REF8/3.33e-159/A0A6I9REF8_ELAGV non-specific serine/threonine protein kinase OS=Elaeis guineensis var. tenera OX=51953 GN=LOC105047439 PE=3 SV=1	PF24289/4.9E-30/Domain of unknown function (DUF7477)	molecular_function:GO:0004672//protein kinase activity;molecular_function:GO:0005524//ATP binding;biological_process:GO:0006468//protein phosphorylation;
transcript_10073	CAA7391513.1/7.44e-239/unnamed protein product [Spirodela intermedia]	sp|D5LXJ0|CIP73_LOTJA/9.30e-51/Ubiquitin-like domain-containing protein CIP73 OS=Lotus japonicus OX=34305 GN=CIP73 PE=1 SV=1	tss:122652782/3.82e-81/ubiquitin-like domain-containing protein CIP73; K23390 large proline-rich protein BAG6	At5g42220/1.09e-116/[O] KOG4248 Ubiquitin-like protein, regulator of apoptosis	A0A1D1XE78/0.0/A0A1D1XE78_9ARAE Large proline-rich protein BAG6 (Fragment) OS=Anthurium amnicola OX=1678845 GN=BAG6_2 PE=4 SV=1	SM00213/9.3E-26/ubq_7	molecular_function:GO:0005515//protein binding;biological_process:GO:0036503//ERAD pathway;molecular_function:GO:0051787//misfolded protein binding;molecular_function:GO:0031593//polyubiquitin modification-dependent protein binding;cellular_component:GO:0071818//BAT3 complex;
transcript_100730	CAA7389534.1/4.49e-232/unnamed protein product [Spirodela intermedia]	sp|Q9LVG9|Y5600_ARATH/5.26e-166/BTB/POZ domain-containing protein At5g60050 OS=Arabidopsis thaliana OX=3702 GN=At5g60050 PE=2 SV=1	NA	NA	A0A843V0M4/2.25e-236/A0A843V0M4_COLES BTB domain-containing protein OS=Colocasia esculenta OX=4460 GN=Taro_024550 PE=4 SV=1	PF25553/1.0E-58/BTB/POZ Ankyrin-like repeat	molecular_function:GO:0005515//protein binding;
transcript_100733	XP_010922876.1/1.49e-155/transcription factor Pur-alpha 1 [Elaeis guineensis]	sp|Q9SKZ1|PUR_ARATH/2.89e-137/Transcription factor Pur-alpha 1 OS=Arabidopsis thaliana OX=3702 GN=PURA1 PE=1 SV=2	egu:105046078/1.17e-156/transcription factor Pur-alpha 1; K21772 transcriptional activator protein Pur-alpha	At2g32080/2.33e-97/[K] KOG3074 Transcriptional regulator of the PUR family, single-stranded-DNA-binding	A0A1D1ZEM8/4.36e-161/A0A1D1ZEM8_9ARAE Transcription factor Pur-alpha 1 OS=Anthurium amnicola OX=1678845 GN=PURA1_0 PE=3 SV=1	SM00712/9.9E-23/pur	molecular_function:GO:0032422//purine-rich negative regulatory element binding;molecular_function:GO:0000981//DNA-binding transcription factor activity, RNA polymerase II-specific;cellular_component:GO:0005634//nucleus;molecular_function:GO:0000977//RNA polymerase II transcription regulatory region sequence-specific DNA binding;biological_process:GO:0006357//regulation of transcription by RNA pol…
transcript_10074	XP_010930962.1/5.35e-91/protein SET DOMAIN GROUP 41 isoform X2 [Elaeis guineensis]	sp|Q3ECY6|SDG41_ARATH/3.51e-47/Protein SET DOMAIN GROUP 41 OS=Arabidopsis thaliana OX=3702 GN=SDG41 PE=2 SV=1	NA	NA	A0A1D1ZEA9/6.88e-180/A0A1D1ZEA9_9ARAE Protein SET DOMAIN GROUP 41 OS=Anthurium amnicola OX=1678845 GN=SDG41_1 PE=4 SV=1	PTHR47780/3.2E-123/PROTEIN SET DOMAIN GROUP 41	NA
transcript_100746	CAA7388663.1/4.67e-197/unnamed protein product [Spirodela intermedia]	sp|Q9AS36|CCL11_ORYSJ/5.65e-164/Cyclin-L1-1 OS=Oryza sativa subsp. japonica OX=39947 GN=CYCL1-1 PE=2 SV=1	pda:103723507/6.83e-187/cyclin-L1-1 isoform X1; K23966 cyclin L	At2g26430/3.89e-123/[R] KOG0835 Cyclin L	A0A1D1ZB69/1.29e-206/A0A1D1ZB69_9ARAE Cyclin-L1-1 OS=Anthurium amnicola OX=1678845 GN=CYCL1-1_1 PE=3 SV=1	PF21797/0.0037/Cyclin-T2-like, C-terminal domain	molecular_function:GO:0016538//cyclin-dependent protein serine/threonine kinase regulator activity;biological_process:GO:0006357//regulation of transcription by RNA polymerase II;
transcript_100753	CAA2616314.1/2.28e-94/unnamed protein product [Spirodela intermedia] &gt;CAA6655996.1 unnamed protein product [Spirodela intermedia]	sp|Q9ASS2|FREE1_ARATH/1.70e-68/Protein FREE1 OS=Arabidopsis thaliana OX=3702 GN=FREE1 PE=1 SV=1	zma:118477080/7.82e-12/uncharacterized protein LOC118477080; K23553 post-GPI attachment to proteins factor 3	At1g20110/4.63e-68/[R] KOG1729 FYVE finger containing protein	A0A1D1YQ44/9.83e-100/A0A1D1YQ44_9ARAE Arrestin domain-containing protein A OS=Anthurium amnicola OX=1678845 GN=adcA_3 PE=4 SV=1	PTHR46977/1.4E-84/PROTEIN FREE1	biological_process:GO:0070676//intralumenal vesicle formation;biological_process:GO:0036258//multivesicular body assembly;cellular_component:GO:0031902//late endosome membrane;molecular_function:GO:0043130//ubiquitin binding;cellular_component:GO:0000813//ESCRT I complex;
transcript_100754	KAF3782951.1/7.74e-170/hypothetical protein EJ110_NYTH20265 [Nymphaea thermarum]	NA	NA	NA	D5A9V8/2.24e-132/D5A9V8_PICSI RdRp catalytic domain-containing protein OS=Picea sitchensis OX=3332 PE=2 SV=1	PF00680/1.0E-86/Viral RNA-dependent RNA polymerase	molecular_function:GO:0003723//RNA binding;biological_process:GO:0006351//DNA-templated transcription;molecular_function:GO:0003968//RNA-dependent RNA polymerase activity;
transcript_100763	XP_008775276.1/9.57e-99/flowering locus K homology domain [Phoenix dactylifera] &gt;XP_008775278.1 flowering locus K homology domain [Phoenix dactylifera]	sp|Q9SR13|FLK_ARATH/5.82e-66/Flowering locus K homology domain OS=Arabidopsis thaliana OX=3702 GN=FLK PE=1 SV=1	pda:103695676/7.53e-100/flowering locus K homology domain; K21444 poly(rC)-binding protein 3/4	At3g04610/1.26e-65/[AR] KOG2190 PolyC-binding proteins alphaCP-1 and related KH domain proteins	A0A1D1ZKZ4/1.94e-122/A0A1D1ZKZ4_9ARAE KH domain-containing protein At4g18375 (Fragment) OS=Anthurium amnicola OX=1678845 GN=At4g18375_33 PE=4 SV=1	PF00013/3.6E-12/KH domain	molecular_function:GO:0003723//RNA binding;molecular_function:GO:0003676//nucleic acid binding;
transcript_100768	WOL18970.1/8.36e-150/7-hydroxymethyl chlorophyll a reductase, chloroplastic isoform X2 [Canna indica]	sp|Q7XTG7|HCAR_ORYSJ/2.47e-147/7-hydroxymethyl chlorophyll a reductase, chloroplastic OS=Oryza sativa subsp. japonica OX=39947 GN=HCAR PE=3 SV=2	msin:131240663/1.46e-150/7-hydroxymethyl chlorophyll a reductase, chloroplastic; K18010 7-hydroxymethyl chlorophyll a reductase [EC:1.17.7.2]	NA	A0A1D1XJV1/9.98e-157/A0A1D1XJV1_9ARAE 7-hydroxymethyl chlorophyll a reductase, chloroplastic (Fragment) OS=Anthurium amnicola OX=1678845 GN=HCAR_5 PE=4 SV=1	PF04432/1.4E-7/Coenzyme F420 hydrogenase/dehydrogenase, beta subunit C terminus	molecular_function:GO:0090415//7-hydroxymethyl chlorophyll a reductase activity;molecular_function:GO:0052592//oxidoreductase activity, acting on CH or CH2 groups, with an iron-sulfur protein as acceptor;molecular_function:GO:0016491//oxidoreductase activity;biological_process:GO:0033354//chlorophyll cycle;cellular_component:GO:0009507//chloroplast;
transcript_10077	NA	NA	NA	NA	NA	NA	NA
transcript_100771	KAH9656877.1/1.03e-16/hypothetical protein KPL70_022847 [Citrus sinensis]	NA	aof:109845736/1.22e-08/LOW QUALITY PROTEIN: AP-1 complex subunit mu-2-like; K12393 AP-1 complex subunit mu	At1g47360/2.97e-10/[R] KOG0017 FOG: Transposon-encoded proteins with TYA, reverse transcriptase, integrase domains in various combinations	A0A2N9JAK8/9.83e-18/A0A2N9JAK8_FAGSY GAG-pre-integrase domain-containing protein OS=Fagus sylvatica OX=28930 GN=FSB_LOCUS61353 PE=4 SV=1	PF22936/3.7E-13/Pol polyprotein, beta-barrel domain	NA
transcript_100772	CAA7394968.1/1.11e-71/unnamed protein product [Spirodela intermedia]	NA	NA	Hs4504785/2.10e-12/[O] LSE2193 H Plasma inter-alpha-trypsin inhibitor	A0A1D1Z528/6.63e-82/A0A1D1Z528_9ARAE Inter-alpha-trypsin inhibitor heavy chain H2 OS=Anthurium amnicola OX=1678845 GN=ITIH2_3 PE=4 SV=1	PF13768/2.5E-14/von Willebrand factor type A domain	NA
transcript_100778	CAA7393673.1/0.0/unnamed protein product [Spirodela intermedia]	sp|P54237|G6PI1_CLAMI/0.0/Glucose-6-phosphate isomerase, cytosolic 1 OS=Clarkia mildrediae OX=49756 GN=PGIC1 PE=3 SV=1	nnu:104601885/0.0/glucose-6-phosphate isomerase, cytosolic; K01810 glucose-6-phosphate isomerase [EC:5.3.1.9]	At5g42740/0.0/[G] KOG2446 Glucose-6-phosphate isomerase	A0A1D1ZJP1/0.0/A0A1D1ZJP1_9ARAE Glucose-6-phosphate isomerase OS=Anthurium amnicola OX=1678845 GN=PGIC_3 PE=3 SV=1	PS00765/-/Phosphoglucose isomerase signature 1.	biological_process:GO:0051156//glucose 6-phosphate metabolic process;cellular_component:GO:0005829//cytosol;biological_process:GO:0006096//glycolytic process;biological_process:GO:0006094//gluconeogenesis;molecular_function:GO:0004347//glucose-6-phosphate isomerase activity;molecular_function:GO:0048029//monosaccharide binding;
transcript_100790	XP_058084111.1/2.35e-164/probable serine/threonine-protein kinase PBL3 [Magnolia sinica]	sp|O49840|PBL3_ARATH/6.53e-146/Probable serine/threonine-protein kinase PBL3 OS=Arabidopsis thaliana OX=3702 GN=PBL3 PE=1 SV=1	csat:104791834/1.96e-109/probable receptor-like protein kinase At3g55450 isoform X1; K00924 kinase [EC:2.7.1.-]	At2g02800/1.41e-145/[T] KOG1187 Serine/threonine protein kinase	A0A843WQB8/1.23e-171/A0A843WQB8_COLES Protein kinase domain-containing protein OS=Colocasia esculenta OX=4460 GN=Taro_040414 PE=4 SV=1	PS50011/32.301151/Protein kinase domain profile.	molecular_function:GO:0004672//protein kinase activity;molecular_function:GO:0005524//ATP binding;biological_process:GO:0006468//protein phosphorylation;
transcript_1008	XP_008786433.2/0.0/cellulose synthase-like protein D2 [Phoenix dactylifera] &gt;XP_008786434.2 cellulose synthase-like protein D2 [Phoenix dactylifera] &gt;XP_017697707.2 cellulose synthase-like protein D2 [Phoenix dactylifera]	sp|Q9LHZ7|CSLD2_ORYSJ/0.0/Cellulose synthase-like protein D2 OS=Oryza sativa subsp. japonica OX=39947 GN=CSLD2 PE=2 SV=1	pda:103704780/0.0/cellulose synthase-like protein D2; K20924 cellulose synthase-like protein [EC:2.4.1.-]	At3g03050/0.0/[MG] LSE0129 A Cellulose synthase catalytic subunit	A0A1D1YEF6/0.0/A0A1D1YEF6_9ARAE Cellulose synthase-like protein D2 OS=Anthurium amnicola OX=1678845 GN=CSLD2_0 PE=4 SV=1	PF14570/1.8E-13/RING/Ubox like zinc-binding domain	cellular_component:GO:0016020//membrane;molecular_function:GO:0016760//cellulose synthase (UDP-forming) activity;biological_process:GO:0030244//cellulose biosynthetic process;
transcript_10080	XP_008778665.2/6.14e-53/DNA repair protein RAD51 homolog 3 isoform X2 [Phoenix dactylifera]	sp|Q8GXF0|RA51C_ARATH/3.49e-38/DNA repair protein RAD51 homolog 3 OS=Arabidopsis thaliana OX=3702 GN=RAD51C PE=1 SV=2	egu:105059023/7.89e-54/DNA repair protein RAD51 homolog 3 isoform X1; K10870 RAD51-like protein 2	At2g45280/1.19e-28/[DL] KOG1434 Meiotic recombination protein Dmc1	A0A1D1YT20/6.33e-74/A0A1D1YT20_9ARAE DNA repair protein RAD51 homolog 3 (Fragment) OS=Anthurium amnicola OX=1678845 GN=RAD51C_3 PE=4 SV=1	PTHR46239/1.2E-31/DNA REPAIR PROTEIN RAD51 HOMOLOG 3 RAD51C	biological_process:GO:0007131//reciprocal meiotic recombination;cellular_component:GO:0033063//Rad51B-Rad51C-Rad51D-XRCC2 complex;biological_process:GO:0000707//meiotic DNA recombinase assembly;molecular_function:GO:0000400//four-way junction DNA binding;cellular_component:GO:0005657//replication fork;cellular_component:GO:0033065//Rad51C-XRCC3 complex;molecular_function:GO:0008821//crossover jun…
transcript_100803	CAG9466257.1/2.51e-204/unnamed protein product [Pedinophyceae sp. YPF-701]	sp|P31893|OAT_VIGAC/1.15e-165/Ornithine aminotransferase OS=Vigna aconitifolia OX=3918 PE=2 SV=1	csl:COCSUDRAFT_54590/7.36e-204/ornithine transaminase; K00819 ornithine--oxo-acid transaminase [EC:2.6.1.13]	Hs4557809/5.81e-301/[E] KOG1402 Ornithine aminotransferase	A0A8B8PXU4/9.55e-205/A0A8B8PXU4_9MYRT Ornithine aminotransferase OS=Rhodamnia argentea OX=178133 GN=LOC115747134 PE=3 SV=1	PS00600/-/Aminotransferases class-III pyridoxal-phosphate attachment site.	molecular_function:GO:0042802//identical protein binding;molecular_function:GO:0008483//transaminase activity;molecular_function:GO:0030170//pyridoxal phosphate binding;cellular_component:GO:0005737//cytoplasm;biological_process:GO:0010121//arginine catabolic process to proline via ornithine;biological_process:GO:0019544//arginine catabolic process to glutamate;molecular_function:GO:0004587//orni…
transcript_100804	XP_058114787.1/6.21e-158/putative tRNA (cytidine(32)/guanosine(34)-2&apos;-O)-methyltransferase isoform X1 [Magnolia sinica]	NA	msin:131257877/4.88e-159/putative tRNA (cytidine(32)/guanosine(34)-2'-O)-methyltransferase isoform X1; K14864 tRNA (cytidine32/guanosine34-2'-O)-methyltransferase [EC:2.1.1.205]	At5g01230/3.42e-136/[DR] KOG1099 SAM-dependent methyltransferase/cell division protein FtsJ	A0A3S3N9T8/6.63e-158/A0A3S3N9T8_9MAGN Putative tRNA (cytidine(32)/guanosine(34)-2'-O)-methyltransferase OS=Cinnamomum micranthum f. kanehirae OX=337451 GN=CKAN_02451000 PE=3 SV=1	PTHR10920/1.6E-83/RIBOSOMAL RNA METHYLTRANSFERASE	biological_process:GO:0032259//methylation;molecular_function:GO:0008175//tRNA methyltransferase activity;molecular_function:GO:0008168//methyltransferase activity;cellular_component:GO:0005737//cytoplasm;biological_process:GO:0001510//RNA methylation;biological_process:GO:0030488//tRNA methylation;biological_process:GO:0002181//cytoplasmic translation;molecular_function:GO:0008173//RNA methyltra…
transcript_100806	KAH7681205.1/1.17e-67/Dual-specificity kinase protein [Dioscorea alata]	sp|F4IS56|ILK1_ARATH/9.79e-49/Integrin-linked protein kinase 1 OS=Arabidopsis thaliana OX=3702 GN=ILK1 PE=1 SV=1	NA	At3g59830/8.11e-47/[T] KOG0192 Tyrosine kinase specific for activated (GTP-bound) p21cdc42Hs	A0A1D1XMP7/1.36e-73/A0A1D1XMP7_9ARAE Dual specificity protein kinase shkC OS=Anthurium amnicola OX=1678845 GN=shkC PE=3 SV=1	PS50297/14.583532/Ankyrin repeat region circular profile.	molecular_function:GO:0005515//protein binding;
transcript_100814	CAA7391227.1/2.65e-230/unnamed protein product [Spirodela intermedia]	sp|F4IMH3|NOC4_ARATH/2.18e-184/Protein NUCLEOLAR COMPLEX ASSOCIATED 4 OS=Arabidopsis thaliana OX=3702 GN=NOC4 PE=2 SV=1	mus:103970149/1.33e-216/nucleolar complex protein 4 homolog; K14771 U3 small nucleolar RNA-associated protein 19	At2g17250/5.87e-85/[J] KOG2154 Predicted nucleolar protein involved in ribosome biogenesis	A0A1D1XZA5/1.54e-293/A0A1D1XZA5_9ARAE Nucleolar complex protein 4 B (Fragment) OS=Anthurium amnicola OX=1678845 GN=noc4l-b_2 PE=3 SV=1	PF03914/7.8E-43/CBF/Mak21 family	cellular_component:GO:0030692//Noc4p-Nop14p complex;cellular_component:GO:0032040//small-subunit processome;cellular_component:GO:0005730//nucleolus;biological_process:GO:0042254//ribosome biogenesis;
transcript_100817	NA	NA	NA	NA	NA	NA	NA
transcript_100826	CAJ1337590.1/2.33e-35/unnamed protein product [Effrenium voratum]	sp|Q9FF61|SM3L1_ARATH/8.17e-06/Putative SWI/SNF-related matrix-associated actin-dependent regulator of chromatin subfamily A member 3-like 1 OS=Arabidopsis thaliana OX=3702 GN=At5g05130 PE=2 SV=1	bpg:Bathy07g04050/8.48e-17/RING finger protein 114; K15697 E3 ubiquitin-protein ligase RNF114 [EC:2.3.2.27]	Hs8923898/8.87e-139/[R] LSE0168 H Zn-finger protein	A0A7S3UN62/2.35e-37/A0A7S3UN62_OXYMA RING-type E3 ubiquitin transferase OS=Oxyrrhis marina OX=2969 GN=OMAR00292_LOCUS5220 PE=4 SV=1	SM00184/4.6E-4/ring_2	biological_process:GO:0006511//ubiquitin-dependent protein catabolic process;molecular_function:GO:0061630//ubiquitin protein ligase activity;biological_process:GO:0000209//protein polyubiquitination;
transcript_100827	GAV89359.1/1.66e-06/zf-CCHC domain-containing protein [Cephalotus follicularis]	NA	NA	NA	A0A1Q3DAA0/1.09e-06/A0A1Q3DAA0_CEPFO Zf-CCHC domain-containing protein OS=Cephalotus follicularis OX=3775 GN=CFOL_v3_32776 PE=4 SV=1	NA	NA
transcript_100834	XP_004346694.1/9.05e-92/macrophage erythroblast attacher protein [Capsaspora owczarzaki ATCC 30864]	sp|Q9M2V9|MAEA_ARATH/3.26e-70/Protein MAEA homolog OS=Arabidopsis thaliana OX=3702 GN=MAEA PE=1 SV=1	mus:103979061/7.60e-83/macrophage erythroblast attacher; K18624 macrophage erythroblast attacher	Hs5031685/2.92e-140/[S] KOG0396 Uncharacterized conserved protein	A0A1D1YEC9/2.46e-87/A0A1D1YEC9_9ARAE Macrophage erythroblast attacher OS=Anthurium amnicola OX=1678845 GN=MAEA_1 PE=4 SV=1	PS50897/14.653018/C-terminal to LisH (CTLH) motif profile.	biological_process:GO:0043161//proteasome-mediated ubiquitin-dependent protein catabolic process;molecular_function:GO:0005515//protein binding;cellular_component:GO:0005634//nucleus;cellular_component:GO:0005737//cytoplasm;molecular_function:GO:0061630//ubiquitin protein ligase activity;cellular_component:GO:0034657//GID complex;molecular_function:GO:0004842//ubiquitin-protein transferase activi…
transcript_100857	XP_010251104.1/0.0/PREDICTED: glutamate--glyoxylate aminotransferase 2 [Nelumbo nucifera] &gt;XP_010251105.1 PREDICTED: glutamate--glyoxylate aminotransferase 2 [Nelumbo nucifera] &gt;XP_010251106.1 PREDICTED: glutamate--glyoxylate aminotransferase 2 [Nelumbo nucifera]	sp|Q9S7E9|GGT2_ARATH/2.25e-302/Glutamate--glyoxylate aminotransferase 2 OS=Arabidopsis thaliana OX=3702 GN=GGAT2 PE=1 SV=1	nnu:104593113/0.0/glutamate--glyoxylate aminotransferase 2; K14272 glutamate--glyoxylate aminotransferase [EC:2.6.1.4 2.6.1.2 2.6.1.44]	At1g70580/4.86e-302/[E] KOG0258 Alanine aminotransferase	A0A1D1XK64/0.0/A0A1D1XK64_9ARAE alanine transaminase OS=Anthurium amnicola OX=1678845 GN=GGAT2_2 PE=3 SV=1	PTHR11751/1.9E-197/ALANINE AMINOTRANSFERASE	molecular_function:GO:0047958//glycine:2-oxoglutarate aminotransferase activity;biological_process:GO:0009058//biosynthetic process;molecular_function:GO:0008453//alanine-glyoxylate transaminase activity;molecular_function:GO:0008483//transaminase activity;molecular_function:GO:0030170//pyridoxal phosphate binding;molecular_function:GO:0004021//L-alanine:2-oxoglutarate aminotransferase activity;b…
transcript_100863	CAA7403862.1/7.98e-161/unnamed protein product [Spirodela intermedia]	sp|Q9FGS0|CP31B_ARATH/6.79e-10/RNA-binding protein CP31B, chloroplastic OS=Arabidopsis thaliana OX=3702 GN=CP31B PE=1 SV=1	egu:105053841/1.19e-135/RNA-binding protein 34; K14837 nucleolar protein 12	At5g46840/6.00e-108/[R] KOG0118 FOG: RRM domain	A0A1D1ZHA3/9.69e-207/A0A1D1ZHA3_9ARAE Nucleolar protein 12 (Fragment) OS=Anthurium amnicola OX=1678845 GN=NOP12_0 PE=4 SV=1	PS50102/13.276662/Eukaryotic RNA Recognition Motif (RRM) profile.	molecular_function:GO:0003723//RNA binding;cellular_component:GO:0005730//nucleolus;
transcript_100864	XP_010908558.2/7.12e-313/adenosylhomocysteinase [Elaeis guineensis]	sp|P50246|SAHH_MEDSA/9.01e-305/Adenosylhomocysteinase OS=Medicago sativa OX=3879 GN=SAHH PE=2 SV=1	egu:105034922/5.60e-314/adenosylhomocysteinase; K01251 adenosylhomocysteinase [EC:3.13.2.1]	At4g13940/2.17e-301/[H] KOG1370 S-adenosylhomocysteine hydrolase	A0A1D1YFY3/6.73e-317/A0A1D1YFY3_9ARAE Adenosylhomocysteinase (Fragment) OS=Anthurium amnicola OX=1678845 GN=SAHH_8 PE=3 SV=1	PS00739/-/S-adenosyl-L-homocysteine hydrolase signature 2.	cellular_component:GO:0005829//cytosol;molecular_function:GO:0004013//adenosylhomocysteinase activity;biological_process:GO:0033353//S-adenosylmethionine cycle;
transcript_100868	XP_009409579.1/3.91e-33/PREDICTED: uncharacterized protein LOC103991760 isoform X1 [Musa acuminata subsp. malaccensis] &gt;CAG1856704.1 unnamed protein product [Musa acuminata subsp. malaccensis]	NA	NA	At1g16750/1.21e-14/[S] TWOG0168 Uncharacterized protein	A0A804JW51/1.25e-32/A0A804JW51_MUSAM Ternary complex factor MIP1, leucine-zipper OS=Musa acuminata subsp. malaccensis OX=214687 PE=4 SV=1	PF14389/2.8E-13/Leucine-zipper of ternary complex factor MIP1	NA
transcript_100869	XP_008801184.2/8.87e-199/beta-glucosidase 31-like [Phoenix dactylifera]	sp|Q0J0G2|BGL32_ORYSJ/3.74e-173/Beta-glucosidase 32 OS=Oryza sativa subsp. japonica OX=39947 GN=BGLU32 PE=2 SV=2	pvir:120683648/5.92e-176/beta-glucosidase 31-like; K01188 beta-glucosidase [EC:3.2.1.21]	At1g02850/1.90e-141/[G] KOG0626 Beta-glucosidase, lactase phlorizinhydrolase, and related proteins	A0A843TBH6/4.80e-207/A0A843TBH6_COLES Beta-glucosidase OS=Colocasia esculenta OX=4460 GN=Taro_001967 PE=3 SV=1	PS00653/-/Glycosyl hydrolases family 1 N-terminal signature.	molecular_function:GO:0008422//beta-glucosidase activity;biological_process:GO:0005975//carbohydrate metabolic process;molecular_function:GO:0004553//hydrolase activity, hydrolyzing O-glycosyl compounds;
transcript_10087	KAE8692442.1/4.78e-50/hypothetical protein F3Y22_tig00110833pilonHSYRG00063 [Hibiscus syriacus]	NA	boe:106340299/3.25e-32/LOW QUALITY PROTEIN: uncharacterized protein LOC106340299; K19347 SUN domain-containing protein 1/2	At1g35647/3.20e-40/[R] KOG0017 FOG: Transposon-encoded proteins with TYA, reverse transcriptase, integrase domains in various combinations	A0A6A2ZMQ5/3.13e-50/A0A6A2ZMQ5_HIBSY Integrase catalytic domain-containing protein OS=Hibiscus syriacus OX=106335 GN=F3Y22_tig00110833pilonHSYRG00063 PE=4 SV=1	PTHR35046/1.1E-53/ZINC KNUCKLE (CCHC-TYPE) FAMILY PROTEIN	biological_process:GO:0015074//DNA integration;
transcript_100871	CAA7393922.1/4.81e-66/unnamed protein product [Spirodela intermedia]	sp|Q9SB47|SIC_ARATH/7.12e-13/Protein SICKLE OS=Arabidopsis thaliana OX=3702 GN=SIC PE=1 SV=1	NA	NA	A0A1D1Y619/2.41e-88/A0A1D1Y619_9ARAE Protein TSSC4 OS=Anthurium amnicola OX=1678845 GN=TSSC4_1 PE=4 SV=1	PTHR36054/1.3E-61/PROTEIN SICKLE	biological_process:GO:0035196//miRNA processing;biological_process:GO:0000398//mRNA splicing, via spliceosome;
transcript_100875	KAJ8459860.1/6.76e-54/hypothetical protein OPV22_032786 [Ensete ventricosum]	sp|Q9LVG9|Y5600_ARATH/2.69e-31/BTB/POZ domain-containing protein At5g60050 OS=Arabidopsis thaliana OX=3702 GN=At5g60050 PE=2 SV=1	NA	NA	A0A843V0M4/8.11e-59/A0A843V0M4_COLES BTB domain-containing protein OS=Colocasia esculenta OX=4460 GN=Taro_024550 PE=4 SV=1	PS50097/8.565393/BTB domain profile.	molecular_function:GO:0005515//protein binding;
transcript_100879	KAG1331328.1/5.19e-129/transcription termination factor MTERF5, chloroplastic [Cocos nucifera]	sp|F4JVI3|MTEF5_ARATH/5.27e-90/Transcription termination factor MTERF5, chloroplastic OS=Arabidopsis thaliana OX=3702 GN=MTERF5 PE=1 SV=1	msin:131237212/2.78e-128/transcription termination factor MTERF5, chloroplastic isoform X1; K15032 mTERF domain-containing protein, mitochondrial	At4g14600/3.90e-52/[KR] KOG1267 Mitochondrial transcription termination factor, mTERF	A0A1D1YU90/1.66e-185/A0A1D1YU90_9ARAE mTERF domain-containing protein 1, mitochondrial OS=Anthurium amnicola OX=1678845 GN=MTERFD1_29 PE=3 SV=1	SM00733/0.17/mt_12	cellular_component:GO:0043231//intracellular membrane-bounded organelle;molecular_function:GO:0003676//nucleic acid binding;
transcript_10088	KAG1347660.1/6.00e-220/leucine-rich repeat receptor-like tyrosine-protein kinase PXC3 [Cocos nucifera]	sp|O22938|PXC3_ARATH/2.30e-183/Leucine-rich repeat receptor-like tyrosine-protein kinase PXC3 OS=Arabidopsis thaliana OX=3702 GN=PXC3 PE=2 SV=1	tcc:18591578/5.51e-53/receptor protein kinase CLAVATA1; K00924 kinase [EC:2.7.1.-]	At2g41820/4.99e-183/[T] LSE0002 A Receptor protein kinase containing LRR repeats	A0A843XDR3/2.62e-261/A0A843XDR3_COLES Protein kinase domain-containing protein OS=Colocasia esculenta OX=4460 GN=Taro_050539 PE=4 SV=1	PTHR27000/4.1E-213/LEUCINE-RICH REPEAT RECEPTOR-LIKE PROTEIN KINASE FAMILY PROTEIN-RELATED	molecular_function:GO:0004672//protein kinase activity;molecular_function:GO:0005524//ATP binding;biological_process:GO:0006468//protein phosphorylation;molecular_function:GO:0005515//protein binding;
transcript_100881	AFR53082.1/0.0/CAT [Anthurium andraeanum]	sp|P55308|CATA2_HORVU/0.0/Catalase isozyme 2 OS=Hordeum vulgare OX=4513 GN=CAT2 PE=2 SV=1	zof:121984709/0.0/catalase isozyme A; K03781 catalase [EC:1.11.1.6]	At4g35090/2.03e-298/[P] KOG0047 Catalase	A0A1D1Y805/0.0/A0A1D1Y805_9ARAE Catalase OS=Anthurium amnicola OX=1678845 GN=CATA_3 PE=3 SV=1	PTHR11465/3.3E-250/CATALASE	biological_process:GO:0006979//response to oxidative stress;biological_process:GO:0042542//response to hydrogen peroxide;cellular_component:GO:0005737//cytoplasm;biological_process:GO:0042744//hydrogen peroxide catabolic process;cellular_component:GO:0005886//plasma membrane;molecular_function:GO:0020037//heme binding;cellular_component:GO:0005777//peroxisome;molecular_function:GO:0004096//catala…
transcript_100882	KAH7680546.1/1.58e-85/FMN-binding split barrel-containing protein [Dioscorea alata]	sp|Q0WMN5|Y3913_ARATH/3.71e-60/Uncharacterized protein At3g49140 OS=Arabidopsis thaliana OX=3702 GN=At3g49140 PE=1 SV=2	NA	At5g24060/8.89e-58/[R] KOG4197 FOG: PPR repeat	A0A1D1YSQ2/2.35e-108/A0A1D1YSQ2_9ARAE Uncharacterized protein At3g49140 (Fragment) OS=Anthurium amnicola OX=1678845 GN=At3g49140_9 PE=4 SV=1	PTHR13343/5.4E-47/CREG1 PROTEIN	NA
transcript_100885	XP_006361206.1/1.70e-28/PREDICTED: uncharacterized protein LOC102589399 isoform X1 [Solanum tuberosum]	sp|Q41050|OEP16_PEA/1.57e-27/Outer envelope pore protein 16, chloroplastic OS=Pisum sativum OX=3888 GN=OEP16 PE=1 SV=1	aly:9314552/1.13e-06/outer envelope pore protein 16-4, chloroplastic; K17790 mitochondrial import inner membrane translocase subunit TIM22	At2g28900/3.61e-21/[EU] LSE0602 A Predicted amino acid selective channel protein	A0A1D1YTF5/4.33e-30/A0A1D1YTF5_9ARAE Outer envelope pore protein 16, chloroplastic (Fragment) OS=Anthurium amnicola OX=1678845 GN=OEP16 PE=4 SV=1	PTHR15371/7.1E-18/TIM23	cellular_component:GO:0009707//chloroplast outer membrane;biological_process:GO:0045037//protein import into chloroplast stroma;molecular_function:GO:0022857//transmembrane transporter activity;molecular_function:GO:0015171//amino acid transmembrane transporter activity;
transcript_10089	XP_010918560.2/3.49e-90/disease resistance protein RPM1-like [Elaeis guineensis]	sp|Q39214|RPM1_ARATH/3.34e-40/Disease resistance protein RPM1 OS=Arabidopsis thaliana OX=3702 GN=RPM1 PE=1 SV=1	egu:105042898/2.75e-91/disease resistance protein RPM1-like; K13457 disease resistance protein RPM1	NA	A0A6I9R6P7/2.29e-90/A0A6I9R6P7_ELAGV Disease resistance protein RPM1-like OS=Elaeis guineensis var. tenera OX=51953 GN=LOC105042898 PE=4 SV=1	PTHR47186/2.1E-36/LEUCINE-RICH REPEAT-CONTAINING PROTEIN 57	NA
transcript_100894	CAA7393451.1/7.73e-241/unnamed protein product [Spirodela intermedia]	sp|Q8H594|WDR12_ORYSJ/8.11e-216/Ribosome biogenesis protein WDR12 homolog OS=Oryza sativa subsp. japonica OX=39947 GN=WDR12 PE=3 SV=1	msin:131219325/3.97e-235/ribosome biogenesis protein WDR12 homolog isoform X1; K14863 ribosome biogenesis protein	At5g15550/1.71e-205/[Z] KOG0313 Microtubule binding protein YTM1 (contains WD40 repeats)	A0A1D1Z622/5.44e-285/A0A1D1Z622_9ARAE Ribosome biogenesis protein WDR12 homolog OS=Anthurium amnicola OX=1678845 GN=CHLREDRAFT_128420_2 PE=3 SV=1	PS00678/-/Trp-Asp (WD) repeats signature.	molecular_function:GO:0005515//protein binding;
transcript_100895	CAA2616246.1/1.72e-61/unnamed protein product [Spirodela intermedia] &gt;CAA6655929.1 unnamed protein product [Spirodela intermedia]	sp|Q9T0I5|PRP4_ARATH/2.50e-26/Proline-rich protein 4 OS=Arabidopsis thaliana OX=3702 GN=PRP4 PE=2 SV=1	NA	NA	A0A1D1ZK23/3.68e-81/A0A1D1ZK23_9ARAE Repetitive proline-rich cell wall protein 1 (Fragment) OS=Anthurium amnicola OX=1678845 GN=PRP1_2 PE=4 SV=1	PTHR33935/5.1E-37/OS10G0148100 PROTEIN	NA
transcript_100896	CAA7404242.1/6.88e-183/unnamed protein product [Spirodela intermedia]	NA	pda:103718581/6.39e-183/activating signal cointegrator 1 complex subunit 2; K18667 activating signal cointegrator complex subunit 2	At1g27750_2/7.69e-124/[K] KOG4501 Transcription coactivator complex, P100 component	A0A1D1YPD1/2.78e-257/A0A1D1YPD1_9ARAE Activating signal cointegrator 1 complex subunit 2 (Fragment) OS=Anthurium amnicola OX=1678845 GN=ASCC2_0 PE=4 SV=1	SM00546/5.1E-9/cue_7	molecular_function:GO:0043130//ubiquitin binding;
transcript_100899	NA	NA	NA	NA	NA	NA	NA
transcript_1009	CAA7402468.1/0.0/unnamed protein product [Spirodela intermedia]	sp|Q8VY10|UBC24_ARATH/5.72e-279/Probable ubiquitin-conjugating enzyme E2 24 OS=Arabidopsis thaliana OX=3702 GN=UBC24 PE=1 SV=1	msin:131245523/0.0/probable ubiquitin-conjugating enzyme E2 24; K10581 ubiquitin-conjugating enzyme E2 O [EC:2.3.2.24]	At2g16920/1.26e-218/[O] KOG0895 Ubiquitin-conjugating enzyme	A0A7I8KZG5/0.0/A0A7I8KZG5_SPIIN UBC core domain-containing protein OS=Spirodela intermedia OX=51605 GN=SI8410_09013146 PE=4 SV=1	PF00179/9.5E-19/Ubiquitin-conjugating enzyme	molecular_function:GO:0061631//ubiquitin conjugating enzyme activity;
transcript_100907	CAA7395042.1/6.61e-229/unnamed protein product [Spirodela intermedia]	sp|Q9SN86|MDHP_ARATH/7.75e-191/Malate dehydrogenase, chloroplastic OS=Arabidopsis thaliana OX=3702 GN=At3g47520 PE=1 SV=1	nnu:104610142/1.90e-222/malate dehydrogenase, chloroplastic; K00026 malate dehydrogenase [EC:1.1.1.37]	At3g47520/1.68e-190/[C] KOG1494 NAD-dependent malate dehydrogenase	A0A1D1XY13/4.80e-242/A0A1D1XY13_9ARAE malate dehydrogenase OS=Anthurium amnicola OX=1678845 GN=At3g47520_1 PE=3 SV=1	PS00068/-/Malate dehydrogenase active site signature.	molecular_function:GO:0016615//malate dehydrogenase activity;biological_process:GO:0006108//malate metabolic process;cellular_component:GO:0005737//cytoplasm;molecular_function:GO:0016616//oxidoreductase activity, acting on the CH-OH group of donors, NAD or NADP as acceptor;cellular_component:GO:0005739//mitochondrion;molecular_function:GO:0030060//L-malate dehydrogenase activity;molecular_functi…
transcript_100912	RWR87297.1/5.70e-297/4-coumarate-CoA ligase [Cinnamomum micranthum f. kanehirae]	sp|P31687|4CL2_SOYBN/9.65e-273/4-coumarate--CoA ligase 2 OS=Glycine max OX=3847 PE=2 SV=2	tss:122645852/1.68e-291/4-coumarate--CoA ligase 2-like; K01904 4-coumarate--CoA ligase [EC:6.2.1.12]	At1g65060/1.09e-250/[I] KOG1176 Acyl-CoA synthetase	A0A1D1Z0P5/1.72e-305/A0A1D1Z0P5_9ARAE 4-coumarate--CoA ligase OS=Anthurium amnicola OX=1678845 GN=4CL2_1 PE=3 SV=1	PTHR24096/9.0E-177/LONG-CHAIN-FATTY-ACID--COA LIGASE	molecular_function:GO:0016405//CoA-ligase activity;molecular_function:GO:0016207//4-coumarate-CoA ligase activity;
transcript_100916	KAJ0979914.1/1.73e-219/hypothetical protein J5N97_015388 [Dioscorea zingiberensis]	sp|Q9LZQ1|TBL6_ARATH/9.00e-185/Protein trichome birefringence-like 6 OS=Arabidopsis thaliana OX=3702 GN=TBL6 PE=2 SV=1	oeu:111368078/2.06e-54/protein ALTERED XYLOGLUCAN 4-like; K23877 xyloglucan O-acetyltransferase	At3g62390/1.95e-184/[S] LSE0451 A Uncharacterized protein	A0A1D1YQB2/6.97e-293/A0A1D1YQB2_9ARAE CAS1 domain-containing protein 1 OS=Anthurium amnicola OX=1678845 GN=casd1_2 PE=3 SV=1	PF14416/1.7E-20/PMR5 N terminal Domain	molecular_function:GO:0016740//transferase activity;molecular_function:GO:0016413//O-acetyltransferase activity;cellular_component:GO:0005794//Golgi apparatus;
transcript_100918	KAJ0971737.1/3.73e-30/hypothetical protein J5N97_019696 [Dioscorea zingiberensis]	NA	NA	NA	A0A1D1ZCB0/6.56e-102/A0A1D1ZCB0_9ARAE Glycerol-3-phosphate dehydrogenase [NAD(+)] OS=Anthurium amnicola OX=1678845 GN=MGG_00067_0 PE=4 SV=1	PTHR34659/6.3E-17/BNAA05G11610D PROTEIN	NA
transcript_100928	CAA7408434.1/2.85e-56/unnamed protein product [Spirodela intermedia]	sp|Q6ZI17|OML2_ORYSJ/3.54e-38/Protein MEI2-like 2 OS=Oryza sativa subsp. japonica OX=39947 GN=ML2 PE=2 SV=1	vri:117925343/3.37e-07/cyclin-B2-2-like; K21777 G2/mitotic-specific cyclin-B, other	At2g42890/1.99e-27/[D] KOG4660 Protein Mei2, essential for commitment to meiosis, and related proteins	A0A1D1Z5I5/9.25e-73/A0A1D1Z5I5_9ARAE Protein MEI2-like 2 (Fragment) OS=Anthurium amnicola OX=1678845 GN=ML2_4 PE=4 SV=1	PTHR23189/7.9E-9/RNA RECOGNITION MOTIF-CONTAINING	NA
transcript_100930	CAA7393026.1/4.64e-210/unnamed protein product [Spirodela intermedia]	sp|Q338X7|THT1_ORYSJ/1.87e-114/Tryptamine hydroxycinnamoyltransferase 1 OS=Oryza sativa subsp. japonica OX=39947 GN=THT1 PE=1 SV=1	nnu:104593598/1.96e-157/agmatine coumaroyltransferase-2-like; K13065 shikimate O-hydroxycinnamoyltransferase [EC:2.3.1.133]	At5g48930/4.81e-54/[RQ] LSE0273 A Predicted N-hydroxycinnamoyl/benzoyltransferase	A0A843UJF3/4.23e-222/A0A843UJF3_COLES Uncharacterized protein OS=Colocasia esculenta OX=4460 GN=Taro_018745 PE=3 SV=1	PTHR31642/1.2E-70/TRICHOTHECENE 3-O-ACETYLTRANSFERASE	molecular_function:GO:0016747//acyltransferase activity, transferring groups other than amino-acyl groups;
transcript_100933	CAA2616581.1/1.07e-151/unnamed protein product [Spirodela intermedia] &gt;CAA6656259.1 unnamed protein product [Spirodela intermedia] &gt;CAA7391785.1 unnamed protein product [Spirodela intermedia]	sp|Q38997|KIN10_ARATH/2.15e-142/SNF1-related protein kinase catalytic subunit alpha KIN10 OS=Arabidopsis thaliana OX=3702 GN=KIN10 PE=1 SV=3	bhj:120067226/4.17e-150/SNF1-related protein kinase catalytic subunit alpha KIN10 isoform X1; K07198 5'-AMP-activated protein kinase, catalytic alpha subunit [EC:2.7.11.31]	At3g01090/4.65e-142/[T] KOG0583 Serine/threonine protein kinase	A0A1D1Y355/3.48e-152/A0A1D1Y355_9ARAE non-specific serine/threonine protein kinase OS=Anthurium amnicola OX=1678845 GN=KIN10_0 PE=4 SV=1	PF00069/4.9E-71/Protein kinase domain	molecular_function:GO:0004672//protein kinase activity;cellular_component:GO:0005737//cytoplasm;biological_process:GO:0006468//protein phosphorylation;molecular_function:GO:0005524//ATP binding;biological_process:GO:0035556//intracellular signal transduction;molecular_function:GO:0004674//protein serine/threonine kinase activity;
transcript_100937	XP_004346757.1/6.23e-32/hypothetical protein CAOG_05072 [Capsaspora owczarzaki ATCC 30864] &gt;KJE94429.1 hypothetical protein CAOG_005072 [Capsaspora owczarzaki ATCC 30864]	NA	ccp:CHC_T00007333001/1.07e-12/hypothetical protein; K19867 PDZ and LIM domain protein 5/6/7	Hs4508047/1.32e-237/[T] KOG1701 Focal adhesion adaptor protein Paxillin and related LIM proteins	A0A8B8MVL6/6.82e-73/A0A8B8MVL6_9MYRT Lipoma-preferred partner homolog OS=Rhodamnia argentea OX=178133 GN=LOC115727963 PE=4 SV=1	SM00132/1.2E-14/lim_4	biological_process:GO:0007179//transforming growth factor beta receptor signaling pathway;cellular_component:GO:0001725//stress fiber;cellular_component:GO:0005925//focal adhesion;cellular_component:GO:0005737//cytoplasm;biological_process:GO:0007229//integrin-mediated signaling pathway;biological_process:GO:0007165//signal transduction;
transcript_10094	CAA7400579.1/0.0/unnamed protein product [Spirodela intermedia]	sp|Q9FGH9|E70B1_ARATH/4.74e-115/Exocyst complex component EXO70B1 OS=Arabidopsis thaliana OX=3702 GN=EXO70B1 PE=1 SV=1	nnu:104591704/1.69e-290/exocyst complex component EXO70B1-like; K07195 exocyst complex component 7	At5g50380/3.43e-224/[U] KOG2344 Exocyst component protein and related proteins	A0A1D1YJ64/0.0/A0A1D1YJ64_9ARAE Exocyst subunit Exo70 family protein OS=Anthurium amnicola OX=1678845 GN=Exoc7_5 PE=3 SV=1	PF03081/3.2E-125/Exo70 exocyst complex subunit C-terminal	cellular_component:GO:0000145//exocyst;biological_process:GO:0006887//exocytosis;molecular_function:GO:0005546//phosphatidylinositol-4,5-bisphosphate binding;
transcript_100940	CAA7393584.1/7.05e-253/unnamed protein product [Spirodela intermedia]	sp|Q42381|HLS1_ARATH/8.68e-206/Probable N-acetyltransferase HLS1 OS=Arabidopsis thaliana OX=3702 GN=HLS1 PE=1 SV=1	NA	NA	A0A843WVR5/6.45e-271/A0A843WVR5_COLES N-acetyltransferase domain-containing protein OS=Colocasia esculenta OX=4460 GN=Taro_041390 PE=4 SV=1	PF00583/1.8E-11/Acetyltransferase (GNAT) family	molecular_function:GO:0016747//acyltransferase activity, transferring groups other than amino-acyl groups;
transcript_100941	CAA2623715.1/4.85e-221/unnamed protein product [Spirodela intermedia] &gt;CAA6663248.1 unnamed protein product [Spirodela intermedia] &gt;CAA7399697.1 unnamed protein product [Spirodela intermedia]	NA	cvr:CHLNCDRAFT_134588/3.38e-11/hypothetical protein; K24940 CWF19-like protein 2	At2g16990/1.04e-90/[R] KOG2816 Predicted transporter ADD1 (major facilitator superfamily)	A0A1D1XDC4/5.85e-245/A0A1D1XDC4_9ARAE Hippocampus abundant transcript 1 protein OS=Anthurium amnicola OX=1678845 GN=Hiat1_1 PE=4 SV=1	PTHR23504/9.4E-74/MAJOR FACILITATOR SUPERFAMILY DOMAIN-CONTAINING PROTEIN 10	molecular_function:GO:0022857//transmembrane transporter activity;biological_process:GO:0055085//transmembrane transport;
transcript_100948	NA	NA	NA	NA	NA	NA	NA
transcript_100954	CAA7403584.1/1.92e-294/unnamed protein product [Spirodela intermedia]	sp|Q655S1|FTSH2_ORYSJ/2.59e-280/ATP-dependent zinc metalloprotease FTSH 2, chloroplastic OS=Oryza sativa subsp. japonica OX=39947 GN=FTSH2 PE=3 SV=1	nnu:104591278/6.01e-293/ATP-dependent zinc metalloprotease FTSH 2, chloroplastic; K03798 cell division protease FtsH [EC:3.4.24.-]	At2g30950/3.85e-268/[O] KOG0731 AAA+-type ATPase containing the peptidase M41 domain	A0A843XC37/2.46e-305/A0A843XC37_COLES AAA+ ATPase domain-containing protein OS=Colocasia esculenta OX=4460 GN=Taro_049915 PE=3 SV=1	PS00674/-/AAA-protein family signature.	cellular_component:GO:0009535//chloroplast thylakoid membrane;molecular_function:GO:0008270//zinc ion binding;biological_process:GO:0006508//proteolysis;molecular_function:GO:0004176//ATP-dependent peptidase activity;molecular_function:GO:0004222//metalloendopeptidase activity;molecular_function:GO:0005524//ATP binding;cellular_component:GO:0016020//membrane;molecular_function:GO:0016887//ATP hyd…
transcript_100957	KAJ0975418.1/1.35e-65/hypothetical protein J5N97_017383 [Dioscorea zingiberensis]	NA	oeu:111400553/1.19e-29/nuclear pore complex protein NUP107; K14301 nuclear pore complex protein Nup107	At2g06170/8.34e-35/[R] KOG0017 FOG: Transposon-encoded proteins with TYA, reverse transcriptase, integrase domains in various combinations	A0A9D5CL59/8.82e-66/A0A9D5CL59_9LILI Asp_protease_2 domain-containing protein OS=Dioscorea zingiberensis OX=325984 GN=J5N97_017383 PE=4 SV=1	PTHR35046/6.1E-44/ZINC KNUCKLE (CCHC-TYPE) FAMILY PROTEIN	NA
transcript_100959	KAH9667056.1/5.19e-06/hypothetical protein KPL70_020885 [Citrus sinensis]	NA	NA	NA	NA	PF25597/0.005/Retroviral polymerase SH3-like domain	NA
transcript_100963	NA	NA	NA	NA	NA	NA	NA
transcript_100964	CAA7393846.1/4.81e-163/unnamed protein product [Spirodela intermedia]	sp|Q67YI6|ATL65_ARATH/1.11e-70/RING-H2 finger protein ATL65 OS=Arabidopsis thaliana OX=3702 GN=ATL65 PE=2 SV=2	zju:107433936/3.75e-100/RING-H2 finger protein ATL65; K19041 E3 ubiquitin-protein ligase RNF38/44 [EC:2.3.2.27]	At3g18930/2.41e-70/[O] KOG0800 FOG: Predicted E3 ubiquitin ligase	A0A1D1Y0S3/3.39e-186/A0A1D1Y0S3_9ARAE RING-type E3 ubiquitin transferase (Fragment) OS=Anthurium amnicola OX=1678845 GN=ATL65_0 PE=4 SV=1	SM00184/7.5E-6/ring_2	molecular_function:GO:0016740//transferase activity;biological_process:GO:0016567//protein ubiquitination;
transcript_100972	XP_050120395.1/4.32e-59/uncharacterized protein LOC126597629 [Malus sylvestris]	NA	pvir:120711161/1.13e-50/uncharacterized protein LOC120711161; K13210 far upstream element-binding protein	NA	A0A2T8KVZ1/3.92e-57/A0A2T8KVZ1_9POAL Endonuclease/exonuclease/phosphatase domain-containing protein OS=Panicum hallii OX=206008 GN=PAHAL_1G215500 PE=4 SV=1	PTHR23227/1.7E-9/BUCENTAUR RELATED	NA
transcript_100977	CAA7394673.1/6.66e-196/unnamed protein product [Spirodela intermedia]	sp|Q0D5G4|Y7633_ORYSJ/4.53e-145/B3 domain-containing protein Os07g0563300 OS=Oryza sativa subsp. japonica OX=39947 GN=Os07g0563300 PE=3 SV=2	pda:103714774/4.34e-182/B3 domain-containing protein Os07g0563300-like; K09287 RAV-like factor	At2g30470/3.17e-63/[TK] LSE0285 A APETALA2 and related transcription factors	A0A1D1YYL3/2.92e-230/A0A1D1YYL3_9ARAE B3 domain-containing protein Os07g0563300 OS=Anthurium amnicola OX=1678845 GN=Os07g0563300_6 PE=4 SV=1	PF25813/1.6E-20/VAL1-like, N-terminal zinc finger domain	molecular_function:GO:0003677//DNA binding;
transcript_100979	NA	NA	NA	NA	NA	NA	NA
transcript_100983	UVT84836.1/1.54e-198/heat shock transcription factor A-1 [Amorphophallus albus]	sp|Q84T61|HSFA1_ORYSJ/3.68e-131/Heat stress transcription factor A-1 OS=Oryza sativa subsp. japonica OX=39947 GN=HSFA1 PE=2 SV=1	nnu:104588809/1.26e-146/heat stress transcription factor A-1; K09419 heat shock transcription factor, other eukaryote	At5g16820/1.22e-85/[K] KOG0627 Heat shock transcription factor	A0A1D1Z6M3/2.55e-201/A0A1D1Z6M3_9ARAE Heat stress transcription factor A-1 (Fragment) OS=Anthurium amnicola OX=1678845 GN=HSFA1_1 PE=3 SV=1	PTHR10015/2.9E-37/HEAT SHOCK TRANSCRIPTION FACTOR	molecular_function:GO:0003700//DNA-binding transcription factor activity;cellular_component:GO:0005634//nucleus;biological_process:GO:0034605//cellular response to heat;biological_process:GO:0006357//regulation of transcription by RNA polymerase II;molecular_function:GO:0000978//RNA polymerase II cis-regulatory region sequence-specific DNA binding;
transcript_100984	NA	NA	NA	NA	NA	NA	NA
transcript_10099	KAG2696027.1/2.57e-207/hypothetical protein I3760_07G040000 [Carya illinoinensis]	sp|Q9T074|PCKA1_ARATH/4.51e-200/Phosphoenolpyruvate carboxykinase (ATP) 1 OS=Arabidopsis thaliana OX=3702 GN=PCK1 PE=1 SV=1	ming:122088894/3.48e-206/phosphoenolpyruvate carboxykinase (ATP) 1-like; K01610 phosphoenolpyruvate carboxykinase (ATP) [EC:4.1.1.49]	At4g37870/9.77e-200/[C] TWOG0797 Phosphoenolpyruvate carboxykinase (ATP)	A0A2C9U115/1.66e-206/A0A2C9U115_MANES phosphoenolpyruvate carboxykinase (ATP) OS=Manihot esculenta OX=3983 GN=MANES_18G054700 PE=3 SV=1	PF01293/4.7E-126/Phosphoenolpyruvate carboxykinase	molecular_function:GO:0004612//phosphoenolpyruvate carboxykinase (ATP) activity;cellular_component:GO:0005829//cytosol;molecular_function:GO:0005524//ATP binding;biological_process:GO:0006094//gluconeogenesis;
transcript_100990	CAA7410602.1/4.96e-275/unnamed protein product [Spirodela intermedia]	sp|F4J4C8|EVN_ARATH/1.94e-216/Dolichol kinase EVAN OS=Arabidopsis thaliana OX=3702 GN=EVN PE=2 SV=1	egu:105055568/1.43e-263/dolichol kinase EVAN-like isoform X1; K00902 dolichol kinase [EC:2.7.1.108]	At3g45040/9.31e-210/[I] KOG2468 Dolichol kinase	A0A1D1XFZ3/0.0/A0A1D1XFZ3_9ARAE dolichol kinase OS=Anthurium amnicola OX=1678845 GN=DOLK_3 PE=3 SV=1	PTHR13205/2.2E-146/TRANSMEMBRANE PROTEIN 15-RELATED	biological_process:GO:0043048//dolichyl monophosphate biosynthetic process;cellular_component:GO:0005789//endoplasmic reticulum membrane;molecular_function:GO:0004168//dolichol kinase activity;
transcript_100996	CAA2616599.1/5.67e-77/unnamed protein product [Spirodela intermedia] &gt;CAA6656277.1 unnamed protein product [Spirodela intermedia]	sp|P49972|SR542_SOLLC/1.52e-69/Signal recognition particle subunit SRP54 2 OS=Solanum lycopersicum OX=4081 PE=2 SV=1	dcr:108196446/4.53e-70/signal recognition particle 54 kDa protein 2; K03106 signal recognition particle subunit SRP54 [EC:3.6.5.4]	At1g48900/8.56e-64/[U] KOG0780 Signal recognition particle, subunit Srp54	A0A7I8IEQ7/3.72e-77/A0A7I8IEQ7_SPIIN Signal recognition particle 54 kDa protein OS=Spirodela intermedia OX=51605 GN=SI7747_02002817 PE=3 SV=1	PTHR11564/1.6E-27/SIGNAL RECOGNITION PARTICLE 54K PROTEIN SRP54	molecular_function:GO:0005525//GTP binding;molecular_function:GO:0003924//GTPase activity;cellular_component:GO:0005829//cytosol;biological_process:GO:0006616//SRP-dependent cotranslational protein targeting to membrane, translocation;biological_process:GO:0006614//SRP-dependent cotranslational protein targeting to membrane;molecular_function:GO:0030942//endoplasmic reticulum signal peptide bindi…
transcript_100999	CAA7396677.1/2.45e-166/unnamed protein product [Spirodela intermedia]	sp|F4I037|TBL7_ARATH/4.85e-116/Protein trichome berefringence-like 7 OS=Arabidopsis thaliana OX=3702 GN=TBL7 PE=3 SV=1	vra:106754970/1.75e-37/protein ALTERED XYLOGLUCAN 4-like; K23877 xyloglucan O-acetyltransferase	At1g48880/3.62e-115/[S] LSE0451 A Uncharacterized protein	A0A1D1Y4H2/8.01e-189/A0A1D1Y4H2_9ARAE CAS1 domain-containing protein 1 (Fragment) OS=Anthurium amnicola OX=1678845 GN=casd1_12 PE=3 SV=1	PF14416/1.1E-19/PMR5 N terminal Domain	molecular_function:GO:0016740//transferase activity;molecular_function:GO:0016413//O-acetyltransferase activity;cellular_component:GO:0005794//Golgi apparatus;
transcript_10100	KAG5523290.1/2.61e-07/hypothetical protein RHGRI_035189 [Rhododendron griersonianum]	sp|O80358|FPG_ARATH/3.21e-08/Formamidopyrimidine-DNA glycosylase OS=Arabidopsis thaliana OX=3702 GN=FPG1 PE=1 SV=1	nnu:104592513/6.81e-08/formamidopyrimidine-DNA glycosylase; K10563 formamidopyrimidine-DNA glycosylase [EC:3.2.2.23 4.2.99.18]	At1g52500/7.03e-08/[L] TWOG0787 Formamidopyrimidine-DNA glycosylase	A0A1D1XHM6/6.13e-29/A0A1D1XHM6_9ARAE Formamidopyrimidine-DNA glycosylase (Fragment) OS=Anthurium amnicola OX=1678845 GN=mutM_2 PE=3 SV=1	PF21218/1.7E-7/Formamidopyrimidine-DNA glycosylase-like, C-terminal domain	NA
transcript_101001	XP_058067664.1/3.58e-134/uncharacterized protein LOC131217004 isoform X1 [Magnolia sinica]	NA	msin:131217004/2.81e-135/uncharacterized protein LOC131217004 isoform X1; K16860 phospholipase D3/4 [EC:3.1.4.4]	CE09303/3.02e-21/[R] KOG3603 Predicted phospholipase D	A0A1D1Y6N3/1.79e-143/A0A1D1Y6N3_9ARAE Phospholipase D Y (Fragment) OS=Anthurium amnicola OX=1678845 GN=pldY_0 PE=4 SV=1	PS50035/8.719199/Phospholipase D phosphodiesterase active site profile.	molecular_function:GO:0003824//catalytic activity;
transcript_101002	CAA7403392.1/7.58e-153/unnamed protein product [Spirodela intermedia]	sp|Q84JR3|PP334_ARATH/5.87e-111/Pentatricopeptide repeat-containing protein At4g21705, mitochondrial OS=Arabidopsis thaliana OX=3702 GN=At4g21705 PE=2 SV=1	NA	At2g20710/1.80e-56/[R] KOG4197 FOG: PPR repeat	A0A1D1XZQ2/9.56e-214/A0A1D1XZQ2_9ARAE Pentatricopeptide repeat-containing protein At4g21705, mitochondrial OS=Anthurium amnicola OX=1678845 GN=At4g21705 PE=3 SV=1	PTHR45717/1.3E-154/OS12G0527900 PROTEIN	cellular_component:GO:0005739//mitochondrion;
transcript_101006	CAA7407539.1/0.0/unnamed protein product [Spirodela intermedia]	sp|P28769|TCPA_ARATH/0.0/T-complex protein 1 subunit alpha OS=Arabidopsis thaliana OX=3702 GN=CCT1 PE=1 SV=1	egu:105043653/0.0/T-complex protein 1 subunit alpha; K09493 T-complex protein 1 subunit alpha	At3g20050/0.0/[O] KOG0360 Chaperonin complex component, TCP-1 alpha subunit (CCT1)	A0A1D1XHY2/0.0/A0A1D1XHY2_9ARAE T-complex protein 1 subunit alpha (Fragment) OS=Anthurium amnicola OX=1678845 GN=CCT1_4 PE=3 SV=1	PF00118/2.8E-157/TCP-1/cpn60 chaperonin family	biological_process:GO:0006457//protein folding;molecular_function:GO:0051082//unfolded protein binding;molecular_function:GO:0005524//ATP binding;molecular_function:GO:0016887//ATP hydrolysis activity;molecular_function:GO:0140662//ATP-dependent protein folding chaperone;
transcript_101008	CAA7388710.1/1.77e-215/unnamed protein product [Spirodela intermedia]	sp|Q9SY07|PP302_ARATH/3.06e-144/Pentatricopeptide repeat-containing protein At4g02820, mitochondrial OS=Arabidopsis thaliana OX=3702 GN=At4g02820 PE=2 SV=1	psom:113290128/9.13e-06/pentatricopeptide repeat-containing protein At2g18940, chloroplastic-like; K17710 pentatricopeptide repeat domain-containing protein 1	At4g02820/6.62e-144/[R] KOG4197 FOG: PPR repeat	A0A1D1ZLA5/5.33e-241/A0A1D1ZLA5_9ARAE Pentatricopeptide repeat-containing protein At4g02820, mitochondrial (Fragment) OS=Anthurium amnicola OX=1678845 GN=At4g02820_0 PE=3 SV=1	PS51375/8.812943/Pentatricopeptide (PPR) repeat profile.	cellular_component:GO:0005739//mitochondrion;
transcript_101009	CAA2630058.1/3.48e-84/unnamed protein product [Spirodela intermedia] &gt;CAA6669301.1 unnamed protein product [Spirodela intermedia]	sp|Q5N9J9|PHYK2_ORYSJ/7.24e-73/Probable phytol kinase 2, chloroplastic OS=Oryza sativa subsp. japonica OX=39947 GN=Os01g0832000 PE=2 SV=3	pda:103722776/1.00e-79/probable phytol kinase 2, chloroplastic; K15892 farnesol kinase [EC:2.7.1.216]	At5g58560/2.55e-55/[S] KOG4453 Predicted ER membrane protein	A0A843U428/5.12e-96/A0A843U428_COLES Phytol kinase 2, chloroplastic OS=Colocasia esculenta OX=4460 GN=Taro_012471 PE=3 SV=1	PTHR32523/9.9E-34/PHYTOL KINASE 1, CHLOROPLASTIC	molecular_function:GO:0016301//kinase activity;
transcript_101015	CAA7396880.1/6.42e-95/unnamed protein product [Spirodela intermedia]	NA	NA	NA	A0A1D1Z7K1/7.23e-128/A0A1D1Z7K1_9ARAE NHL repeat-containing protein 2 (Fragment) OS=Anthurium amnicola OX=1678845 GN=NHLRC2_12 PE=4 SV=1	PTHR46388/6.2E-10/NHL REPEAT-CONTAINING PROTEIN 2	NA
transcript_101017	CAA7388507.1/7.88e-262/unnamed protein product [Spirodela intermedia]	sp|Q9LN01|PPR21_ARATH/7.23e-122/Pentatricopeptide repeat-containing protein At1g08070, chloroplastic OS=Arabidopsis thaliana OX=3702 GN=PCMP-H12 PE=2 SV=1	gra:105792708/1.22e-109/pentatricopeptide repeat-containing protein At4g21065; K23541 Ca2+/H+ antiporter, TMEM165/GDT1 family	At1g08070/1.57e-121/[R] KOG4197 FOG: PPR repeat	A0A843U6J8/1.83e-262/A0A843U6J8_COLES Pentatricopeptide repeat-containing protein (Fragment) OS=Colocasia esculenta OX=4460 GN=Taro_010304 PE=4 SV=1	PS51375/8.560833/Pentatricopeptide (PPR) repeat profile.	molecular_function:GO:0003723//RNA binding;biological_process:GO:0009451//RNA modification;
transcript_101019	XP_058094370.1/9.37e-237/FRIGIDA-like protein 3 [Magnolia sinica]	sp|Q67ZB3|FRL3_ARATH/1.17e-133/FRIGIDA-like protein 3 OS=Arabidopsis thaliana OX=3702 GN=FRL3 PE=1 SV=1	lang:109354662/2.87e-41/serine/threonine-protein kinase WNK1-like; K08867 WNK lysine deficient protein kinase [EC:2.7.11.1]	NA	A0A1D1ZI50/5.71e-313/A0A1D1ZI50_9ARAE FRIGIDA-like protein (Fragment) OS=Anthurium amnicola OX=1678845 GN=FRI_6 PE=3 SV=1	PF07899/1.6E-103/Frigida-like protein	NA
transcript_101020	CAA7401168.1/7.85e-85/unnamed protein product [Spirodela intermedia]	sp|Q9LYT5|PME35_ARATH/1.63e-27/Probable pectinesterase/pectinesterase inhibitor 35 OS=Arabidopsis thaliana OX=3702 GN=PME35 PE=2 SV=1	zof:121985699/4.86e-16/pectinesterase-like; K01051 pectinesterase [EC:3.1.1.11]	At3g59010/3.54e-27/[M] LSE0024 A Pectinesterase	A0A843VEY3/1.47e-118/A0A843VEY3_COLES Pectinesterase OS=Colocasia esculenta OX=4460 GN=Taro_025694 PE=3 SV=1	PTHR31080/1.4E-17/PECTINESTERASE INHIBITOR-LIKE	molecular_function:GO:0004857//enzyme inhibitor activity;
transcript_10103	XP_038989369.1/7.34e-84/protein MEI2-like 4 isoform X3 [Phoenix dactylifera]	sp|Q64M78|OML4_ORYSJ/3.05e-67/Protein MEI2-like 4 OS=Oryza sativa subsp. japonica OX=39947 GN=ML4 PE=2 SV=1	NA	At5g07290/6.32e-49/[D] KOG4660 Protein Mei2, essential for commitment to meiosis, and related proteins	A0A1D1YBJ9/5.20e-104/A0A1D1YBJ9_9ARAE Protein MEI2-like 4 OS=Anthurium amnicola OX=1678845 GN=ML4_15 PE=4 SV=1	PTHR23189/1.4E-15/RNA RECOGNITION MOTIF-CONTAINING	NA
transcript_101036	CAA2631021.1/1.20e-127/unnamed protein product [Spirodela intermedia] &gt;CAA6670264.1 unnamed protein product [Spirodela intermedia] &gt;CAA7407317.1 unnamed protein product [Spirodela intermedia]	sp|A0A2Z5D850|C71Z3_PASSA/6.46e-91/6,7,8-trihydroxycoumarin synthase OS=Pastinaca sativa OX=4041 GN=CYP71AZ3 PE=1 SV=1	msin:131255946/4.68e-107/cytochrome P450 71A1-like; K01773 aldoxime dehydratase [EC:4.99.1.-]	At3g26300/2.62e-86/[Q] KOG0156 Cytochrome P450 CYP2 subfamily	A0A1D1ZGJ9/5.76e-157/A0A1D1ZGJ9_9ARAE Cytochrome P450 71A1 (Fragment) OS=Anthurium amnicola OX=1678845 GN=CYP71A1_1 PE=3 SV=1	PTHR47955/1.4E-120/CYTOCHROME P450 FAMILY 71 PROTEIN	molecular_function:GO:0020037//heme binding;molecular_function:GO:0005506//iron ion binding;molecular_function:GO:0016705//oxidoreductase activity, acting on paired donors, with incorporation or reduction of molecular oxygen;molecular_function:GO:0004497//monooxygenase activity;
transcript_101043	XP_058086049.1/7.28e-71/transcription factor bHLH57-like [Magnolia sinica]	sp|Q700E4|BH067_ARATH/8.15e-43/Transcription factor bHLH67 OS=Arabidopsis thaliana OX=3702 GN=BHLH67 PE=2 SV=1	brp:103860016/4.67e-43/transcription factor FAMA isoform X1; K26213 transcription factor FAMA	At3g61950/9.57e-41/[KT] LSE0107 A bHLH transcription factor	A0A1D1YAK5/9.72e-106/A0A1D1YAK5_9ARAE Transcription factor bHLH57 (Fragment) OS=Anthurium amnicola OX=1678845 GN=BHLH57_1 PE=3 SV=1	SM00353/7.9E-9/finulus	biological_process:GO:0010374//stomatal complex development;cellular_component:GO:0005634//nucleus;molecular_function:GO:0046983//protein dimerization activity;biological_process:GO:0045893//positive regulation of DNA-templated transcription;biological_process:GO:0010052//guard cell differentiation;molecular_function:GO:0003700//DNA-binding transcription factor activity;
transcript_101047	CAA2629151.1/1.06e-193/unnamed protein product [Spirodela intermedia] &gt;CAA6668395.1 unnamed protein product [Spirodela intermedia] &gt;CAA7405242.1 unnamed protein product [Spirodela intermedia]	NA	tdc:119336284/3.05e-109/uncharacterized protein LOC119336284 isoform X1; K12829 splicing factor 3B subunit 2	At1g11170/1.32e-118/[S] LSE0393 A Uncharacterized protein	A0A1D1XP98/1.61e-221/A0A1D1XP98_9ARAE Uncharacterized protein OS=Anthurium amnicola OX=1678845 GN=g.120974 PE=4 SV=1	PF05212/5.2E-137/Protein of unknown function (DUF707)	NA
transcript_101048	CAA7396651.1/5.16e-248/unnamed protein product [Spirodela intermedia]	sp|Q8GUI4|UGPI6_ARATH/3.42e-97/Uncharacterized GPI-anchored protein At1g61900 OS=Arabidopsis thaliana OX=3702 GN=At1g61900 PE=2 SV=1	NA	NA	A0A843X4G0/1.90e-261/A0A843X4G0_COLES SPARK domain-containing protein OS=Colocasia esculenta OX=4460 GN=Taro_046677 PE=4 SV=1	PTHR33831/2.8E-207/GPI-ANCHORED PROTEIN	cellular_component:GO:0005886//plasma membrane;
transcript_10105	CAA7393702.1/3.12e-69/unnamed protein product [Spirodela intermedia]	sp|F4KDH9|FIPS5_ARATH/3.70e-12/FIP1[V]-like protein OS=Arabidopsis thaliana OX=3702 GN=FIPS5 PE=1 SV=1	NA	At5g58040/8.01e-12/[A] KOG1049 Polyadenylation factor I complex, subunit FIP1	A0A1D1XVP8/3.83e-115/A0A1D1XVP8_9ARAE Pre-mRNA 3'-end-processing factor FIP1 (Fragment) OS=Anthurium amnicola OX=1678845 GN=fip1l1_5 PE=3 SV=1	PTHR36884/1.4E-44/FIP1[III]-LIKE PROTEIN	cellular_component:GO:0016607//nuclear speck;biological_process:GO:0006397//mRNA processing;molecular_function:GO:0003723//RNA binding;biological_process:GO:0006396//RNA processing;
transcript_101050	CAA7390871.1/3.14e-147/unnamed protein product [Spirodela intermedia]	NA	mus:103982115/8.24e-12/uncharacterized protein LOC103982115; K01931 protein neuralized [EC:2.3.2.27]	NA	A0A843VAH8/2.01e-155/A0A843VAH8_COLES RING-type domain-containing protein OS=Colocasia esculenta OX=4460 GN=Taro_023327 PE=4 SV=1	PTHR46519/6.8E-67/RING/U-BOX SUPERFAMILY PROTEIN	NA
transcript_101058	XP_022859172.1/9.47e-34/uncharacterized protein LOC111379964 [Olea europaea var. sylvestris]	NA	mus:103989776/9.88e-08/probable linoleate 9S-lipoxygenase 4; K15718 linoleate 9S-lipoxygenase [EC:1.13.11.58]	At3g32290/7.16e-07/[R] KOG0017 FOG: Transposon-encoded proteins with TYA, reverse transcriptase, integrase domains in various combinations	A0A843V4Z8/1.69e-29/A0A843V4Z8_COLES Retrotransposon gag domain-containing protein OS=Colocasia esculenta OX=4460 GN=Taro_021310 PE=4 SV=1	NA	NA
transcript_101060	CAA2631986.1/5.48e-153/unnamed protein product [Spirodela intermedia] &gt;CAA6671229.1 unnamed protein product [Spirodela intermedia]	sp|Q9FX01|HSDD1_ARATH/1.02e-134/3beta-hydroxysteroid-dehydrogenase/decarboxylase isoform 1 OS=Arabidopsis thaliana OX=3702 GN=3BETAHSD/D1 PE=1 SV=1	mus:103968507/2.59e-142/3beta-hydroxysteroid- dehydrogenase/decarboxylase; K23558 plant 3beta-hydroxysteroid-4alpha-carboxylate 3-dehydrogenase [EC:1.1.1.418]	At2g26260/8.77e-135/[IE] KOG1430 C-3 sterol dehydrogenase/3-beta-hydroxysteroid dehydrogenase and related dehydrogenases	A0A843VU01/8.35e-163/A0A843VU01_COLES 3-beta hydroxysteroid dehydrogenase/isomerase domain-containing protein OS=Colocasia esculenta OX=4460 GN=Taro_029137 PE=3 SV=1	PTHR10366/2.2E-42/NAD DEPENDENT EPIMERASE/DEHYDRATASE	biological_process:GO:0006694//steroid biosynthetic process;molecular_function:GO:0016616//oxidoreductase activity, acting on the CH-OH group of donors, NAD or NADP as acceptor;
transcript_101066	CAA7389531.1/2.70e-210/unnamed protein product [Spirodela intermedia]	sp|Q9SD12|P2C46_ARATH/7.90e-181/Probable protein phosphatase 2C 46 OS=Arabidopsis thaliana OX=3702 GN=PP2C46 PE=1 SV=1	mus:104000933/1.67e-192/probable protein phosphatase 2C 60; K01102 pyruvate dehydrogenase phosphatase [EC:3.1.3.43]	At3g51370/1.71e-180/[T] KOG0700 Protein phosphatase 2C/pyruvate dehydrogenase (lipoamide) phosphatase	A0A1D1Y6H5/5.00e-232/A0A1D1Y6H5_9ARAE protein-serine/threonine phosphatase OS=Anthurium amnicola OX=1678845 GN=Os06g0717800_1 PE=3 SV=1	SM00332/3.9E-78/PP2C_4	biological_process:GO:0006470//protein dephosphorylation;molecular_function:GO:0043169//cation binding;molecular_function:GO:0004722//protein serine/threonine phosphatase activity;
transcript_101071	NA	NA	NA	NA	A0A1D1ZKJ1/1.10e-07/A0A1D1ZKJ1_9ARAE F-box/kelch-repeat protein At1g15670 (Fragment) OS=Anthurium amnicola OX=1678845 GN=At1g15670_1 PE=4 SV=1	NA	NA
transcript_101073	PKA55182.1/8.08e-74/Retrovirus-related Pol polyprotein from transposon TNT 1-94 [Apostasia shenzhenica]	sp|P10978|POLX_TOBAC/1.13e-29/Retrovirus-related Pol polyprotein from transposon TNT 1-94 OS=Nicotiana tabacum OX=4097 PE=2 SV=1	gsj:114424101/3.51e-25/uncharacterized protein LOC114424101; K23869 galactan beta-1,4-galactosyltransferase [EC:2.4.1.-]	At2g13930/8.90e-34/[R] KOG0017 FOG: Transposon-encoded proteins with TYA, reverse transcriptase, integrase domains in various combinations	A0A2I0AI06/5.30e-74/A0A2I0AI06_9ASPA Retrovirus-related Pol polyprotein from transposon TNT 1-94 OS=Apostasia shenzhenica OX=1088818 GN=AXF42_Ash003819 PE=4 SV=1	PS50994/11.088143/Integrase catalytic domain profile.	biological_process:GO:0015074//DNA integration;
transcript_101077	ACF79707.1/2.67e-06/unknown [Zea mays]	NA	NA	NA	J3LMQ4/1.25e-07/J3LMQ4_ORYBR Uncharacterized protein OS=Oryza brachyantha OX=4533 PE=4 SV=1	NA	NA
transcript_101078	CAA7392760.1/1.18e-134/unnamed protein product [Spirodela intermedia]	sp|Q9SR22|PAE5_ARATH/1.05e-106/Pectin acetylesterase 5 OS=Arabidopsis thaliana OX=3702 GN=PAE5 PE=2 SV=1	msin:131243706/1.23e-129/pectin acetylesterase 5-like; K19882 O-palmitoleoyl-L-serine hydrolase [EC:3.1.1.98]	At3g09420/2.28e-106/[M] KOG4287 Pectin acetylesterase and similar proteins	A0A843V3X9/4.07e-158/A0A843V3X9_COLES Pectin acetylesterase OS=Colocasia esculenta OX=4460 GN=Taro_025660 PE=3 SV=1	PF03283/2.7E-108/Pectinacetylesterase	molecular_function:GO:0016787//hydrolase activity;
transcript_101082	CAA2631923.1/8.39e-157/unnamed protein product [Spirodela intermedia] &gt;CAA6671166.1 unnamed protein product [Spirodela intermedia]	sp|O22193|PUB4_ARATH/4.31e-101/U-box domain-containing protein 4 OS=Arabidopsis thaliana OX=3702 GN=PUB4 PE=1 SV=3	pper:18773550/5.66e-49/U-box domain-containing protein 4; K08332 vacuolar protein 8	At2g23140/2.82e-94/[S] KOG0167 FOG: Armadillo/beta-catenin-like repeats	A0A1D1XMR3/4.28e-225/A0A1D1XMR3_9ARAE RING-type E3 ubiquitin transferase OS=Anthurium amnicola OX=1678845 GN=PUB4_16 PE=4 SV=1	PS51698/22.248701/U-box domain profile.	molecular_function:GO:0005515//protein binding;biological_process:GO:0016567//protein ubiquitination;molecular_function:GO:0004842//ubiquitin-protein transferase activity;
transcript_101089	KAJ8621103.1/2.28e-173/hypothetical protein MRB53_029632 [Persea americana]	sp|Q9M069|E137_ARATH/5.19e-159/Glucan endo-1,3-beta-glucosidase 7 OS=Arabidopsis thaliana OX=3702 GN=At4g34480 PE=1 SV=2	atr:18423853/1.01e-72/glucan endo-1,3-beta-glucosidase 3; K19891 glucan endo-1,3-beta-glucosidase 1/2/3 [EC:3.2.1.39]	At4g34480/7.00e-161/[MVG] LSE0111 A beta-1, 3 glucanase	A0A1D1XYA4/1.59e-215/A0A1D1XYA4_9ARAE Glucan endo-1,3-beta-glucosidase 7 (Fragment) OS=Anthurium amnicola OX=1678845 GN=At4g34480_2 PE=3 SV=1	PS51257/7.0/Prokaryotic membrane lipoprotein lipid attachment site profile.	biological_process:GO:0005975//carbohydrate metabolic process;molecular_function:GO:0004553//hydrolase activity, hydrolyzing O-glycosyl compounds;
transcript_101091	CAA2632731.1/2.49e-99/unnamed protein product [Spirodela intermedia] &gt;CAA6671914.1 unnamed protein product [Spirodela intermedia]	sp|O65468|CRK8_ARATH/2.10e-78/Cysteine-rich receptor-like protein kinase 8 OS=Arabidopsis thaliana OX=3702 GN=CRK8 PE=3 SV=2	nta:107814956/2.12e-56/chitinase-3-like protein 2; K01183 chitinase [EC:3.2.1.14]	At4g00960/5.00e-76/[T] KOG1187 Serine/threonine protein kinase	A0A7I8JP11/1.63e-99/A0A7I8JP11_SPIIN Protein kinase domain-containing protein OS=Spirodela intermedia OX=51605 GN=SI7747_15018322 PE=4 SV=1	PS50011/26.237663/Protein kinase domain profile.	molecular_function:GO:0004672//protein kinase activity;molecular_function:GO:0005524//ATP binding;biological_process:GO:0006468//protein phosphorylation;
transcript_101094	CAA2616364.1/1.42e-166/unnamed protein product [Spirodela intermedia] &gt;CAA6656046.1 unnamed protein product [Spirodela intermedia] &gt;CAA7391478.1 unnamed protein product [Spirodela intermedia]	sp|O22928|PUSH_ARATH/4.81e-19/Putative tRNA pseudouridine synthase OS=Arabidopsis thaliana OX=3702 GN=At2g30320 PE=3 SV=1	mus:103971657/5.24e-164/tRNA pseudouridine synthase A, mitochondrial-like; K06173 tRNA pseudouridine38-40 synthase [EC:5.4.99.12]	At1g20370/5.16e-126/[J] KOG2553 Pseudouridylate synthase	A0A1D1YUF1/1.49e-190/A0A1D1YUF1_9ARAE tRNA pseudouridine synthase 1 OS=Anthurium amnicola OX=1678845 GN=PUS1_1 PE=3 SV=1	PTHR11142/2.3E-73/PSEUDOURIDYLATE SYNTHASE	biological_process:GO:0031119//tRNA pseudouridine synthesis;biological_process:GO:0009451//RNA modification;cellular_component:GO:0005634//nucleus;molecular_function:GO:0009982//pseudouridine synthase activity;biological_process:GO:0001522//pseudouridine synthesis;molecular_function:GO:0003723//RNA binding;biological_process:GO:1990481//mRNA pseudouridine synthesis;
transcript_101097	KAH9671227.1/2.53e-14/hypothetical protein KPL70_017280 [Citrus sinensis]	NA	ahf:112752900/4.23e-08/uncharacterized protein LOC112752900; K10669 2'-phosphotransferase [EC:2.7.1.160]	NA	A0A843XJS9/1.21e-20/A0A843XJS9_COLES DUF4219 domain-containing protein OS=Colocasia esculenta OX=4460 GN=Taro_052405 PE=4 SV=1	PF14223/0.0049/gag-polypeptide of LTR copia-type	NA
transcript_1011	CAA7396000.1/2.02e-64/unnamed protein product [Spirodela intermedia]	sp|Q8LED9|CXE16_ARATH/1.19e-49/Probable carboxylesterase 16 OS=Arabidopsis thaliana OX=3702 GN=CXE16 PE=2 SV=1	mcha:111018486/2.94e-09/gibberellin receptor GID1B-like; K14493 gibberellin receptor GID1 [EC:3.-.-.-]	At5g14310/2.23e-49/[V] KOG1515 Arylacetamide deacetylase	A0A843W841/1.08e-77/A0A843W841_COLES Alpha/beta hydrolase fold-3 domain-containing protein OS=Colocasia esculenta OX=4460 GN=Taro_034613 PE=4 SV=1	PS01173/-/Lipolytic enzymes "G-D-X-G" family, putative histidine active site.	molecular_function:GO:0016787//hydrolase activity;
transcript_101102	KHN15492.1/4.24e-106/Triose phosphate/phosphate translocator, chloroplastic [Glycine soja]	sp|P29463|TPT_SOLTU/2.43e-104/Triose phosphate/phosphate translocator, chloroplastic OS=Solanum tuberosum OX=4113 GN=TPT PE=2 SV=1	nta:107824785/1.06e-105/triose phosphate/phosphate translocator, chloroplastic; K15283 solute carrier family 35, member E1	At5g46110/5.25e-99/[GE] KOG1441 Glucose-6-phosphate/phosphate and phosphoenolpyruvate/phosphate antiporter	A0A0B2Q6P5/2.78e-106/A0A0B2Q6P5_GLYSO Triose phosphate/phosphate translocator, chloroplastic OS=Glycine soja OX=3848 GN=glysoja_038163 PE=4 SV=1	PF03151/1.9E-54/Triose-phosphate Transporter family	NA
transcript_101109	CAA7391911.1/4.88e-99/unnamed protein product [Spirodela intermedia]	sp|Q9SXG8|DOF1_ORYSJ/2.07e-48/Dof zinc finger protein 1 OS=Oryza sativa subsp. japonica OX=39947 GN=DOF1 PE=2 SV=1	hsyr:120181194/2.57e-20/cyclic dof factor 1-like; K16222 Dof zinc finger protein DOF5.5	At4g24060/3.57e-40/[R] LSE0455 A Dof Zn-finger protein	A0A843TJ96/7.03e-136/A0A843TJ96_COLES Dof zinc finger protein OS=Colocasia esculenta OX=4460 GN=Taro_004815 PE=4 SV=1	PF02701/1.6E-30/Dof domain, zinc finger	molecular_function:GO:0003677//DNA binding;biological_process:GO:0006355//regulation of DNA-templated transcription;molecular_function:GO:0003700//DNA-binding transcription factor activity;
transcript_101116	CAA2624883.1/0.0/unnamed protein product [Spirodela intermedia] &gt;CAA6664303.1 unnamed protein product [Spirodela intermedia] &gt;CAA7400871.1 unnamed protein product [Spirodela intermedia]	sp|Q8W5R5|KN7D_ARATH/2.60e-10/Kinesin-like protein KIN-7D, mitochondrial OS=Arabidopsis thaliana OX=3702 GN=KIN7D PE=2 SV=1	rsz:108811781/1.05e-09/kinesin-like protein KIN-7M, chloroplastic isoform X1; K11498 centromeric protein E	Hs4502139/6.30e-07/[DR] KOG1101 Apoptosis inhibitor IAP1 and related BIR domain proteins	A0A1D1ZKQ6/0.0/A0A1D1ZKQ6_9ARAE Baculoviral IAP repeat-containing protein 3 OS=Anthurium amnicola OX=1678845 GN=BIRC3_0 PE=4 SV=1	PF10269/3.6E-96/Transmembrane Fragile-X-F protein	NA
transcript_101117	QHN83560.1/8.41e-60/LINE-1 retrotransposable element ORF2 protein [Arachis hypogaea]	sp|P0CV25|RLR78_PLAVT/3.76e-07/Secreted RxLR effector protein 78 OS=Plasmopara viticola OX=143451 GN=RXLR78 PE=3 SV=1	nau:109227645/3.01e-48/mitotic apparatus protein p62-like; K14766 nucleolar protein 14	CE00800/8.43e-17/[R] KOG1075 FOG: Reverse transcriptase	A0A540K481/1.13e-58/A0A540K481_MALBA Reverse transcriptase domain-containing protein OS=Malus baccata OX=106549 GN=C1H46_045428 PE=4 SV=1	PS50878/14.676834/Reverse transcriptase (RT) catalytic domain profile.	NA
transcript_10112	XP_026664651.2/4.04e-268/type IV inositol polyphosphate 5-phosphatase 7 [Phoenix dactylifera]	sp|Q0WQ41|IP5P7_ARATH/6.86e-218/Type IV inositol polyphosphate 5-phosphatase 7 OS=Arabidopsis thaliana OX=3702 GN=IP5P7 PE=1 SV=1	pxb:103960432/1.87e-115/type I inositol polyphosphate 5-phosphatase 2 isoform X1; K24221 type I inositol polyphosphate 5-phosphatase IP5P1/2 [EC:3.1.3.56]	At1g05470/2.52e-216/[U] KOG0565 Inositol polyphosphate 5-phosphatase and related proteins	A0A1D1YUU6/4.00e-271/A0A1D1YUU6_9ARAE Type I inositol 1,4,5-trisphosphate 5-phosphatase CVP2 OS=Anthurium amnicola OX=1678845 GN=CVP2_16 PE=3 SV=1	PF22669/1.8E-4/Endonuclease/Exonuclease/phosphatase family 2	biological_process:GO:0046856//phosphatidylinositol dephosphorylation;molecular_function:GO:0004439//phosphatidylinositol-4,5-bisphosphate 5-phosphatase activity;molecular_function:GO:0016791//phosphatase activity;molecular_function:GO:0004445//inositol-polyphosphate 5-phosphatase activity;molecular_function:GO:0034485//phosphatidylinositol-3,4,5-trisphosphate 5-phosphatase activity;
transcript_101122	CAA7400724.1/6.41e-265/unnamed protein product [Spirodela intermedia]	sp|Q8GUM4|Y3739_ARATH/1.37e-193/Uncharacterized membrane protein At3g27390 OS=Arabidopsis thaliana OX=3702 GN=At3g27390 PE=1 SV=2	NA	NA	A0A843UBS1/3.11e-294/A0A843UBS1_COLES Uncharacterized protein OS=Colocasia esculenta OX=4460 GN=Taro_011142 PE=4 SV=1	PTHR31133/3.4E-230/MEMBRANE PROTEIN	NA
transcript_101123	CAA7402237.1/1.56e-11/unnamed protein product [Spirodela intermedia]	NA	egu:105056301/1.23e-07/deoxynucleoside triphosphate triphosphohydrolase SAMHD1 homolog isoform X1; K22544 deoxynucleoside triphosphate triphosphohydrolase SAMHD1 [EC:3.1.5.-]	NA	A0A1D1Z3E0/5.57e-16/A0A1D1Z3E0_9ARAE Protein SAMHD1 OS=Anthurium amnicola OX=1678845 GN=DDB_G0272484_0 PE=4 SV=1	NA	NA
transcript_101124	XP_058072648.1/4.94e-183/alpha-terpineol synthase, chloroplastic [Magnolia sinica]	sp|B3TPQ7|ATESY_MAGGA/2.81e-179/Alpha-terpineol synthase, chloroplastic OS=Magnolia grandiflora OX=3406 PE=1 SV=1	vri:117928992/2.07e-168/(-)-alpha-terpineol synthase-like; K18108 (-)-alpha-terpineol synthase [EC:4.2.3.111]	At3g25830/2.81e-124/[QV] LSE0352 A Terpene synthase/cyclase	A0A834ZQI4/5.75e-176/A0A834ZQI4_9MAGN Uncharacterized protein OS=Tetracentron sinense OX=13715 GN=HHK36_005524 PE=4 SV=1	PTHR31225/8.5E-143/OS04G0344100 PROTEIN-RELATED	biological_process:GO:0016114//terpenoid biosynthetic process;molecular_function:GO:0016829//lyase activity;molecular_function:GO:0010333//terpene synthase activity;molecular_function:GO:0000287//magnesium ion binding;
transcript_101138	CAD1844635.1/3.65e-130/unnamed protein product [Ananas comosus var. bracteatus]	sp|Q258Y5|ARFL_ORYSI/1.21e-126/Auxin response factor 12 OS=Oryza sativa subsp. indica OX=39946 GN=ARF12 PE=3 SV=1	nnu:104609299/3.90e-101/auxin response factor 7-like; K14486 auxin response factor	At1g30330/6.45e-123/[TK] LSE0284 A Auxin response transcription factor	A0A6V7QPC4/2.39e-130/A0A6V7QPC4_ANACO Auxin response factor OS=Ananas comosus var. bracteatus OX=296719 GN=CB5_LOCUS27846 PE=3 SV=1	PF06507/1.7E-4/Auxin response factor ancillary domain	molecular_function:GO:0003677//DNA binding;biological_process:GO:0006355//regulation of DNA-templated transcription;cellular_component:GO:0005634//nucleus;biological_process:GO:0009725//response to hormone;
transcript_101139	CAA7393682.1/3.61e-159/unnamed protein product [Spirodela intermedia]	sp|Q6NKZ9|Y4345_ARATH/5.29e-113/Probable receptor-like serine/threonine-protein kinase At4g34500 OS=Arabidopsis thaliana OX=3702 GN=At4g34500 PE=2 SV=1	pdul:117612248/1.52e-56/cyclic nucleotide-gated ion channel 1-like; K05391 cyclic nucleotide gated channel, plant	At4g34500/4.45e-112/[T] KOG1187 Serine/threonine protein kinase	A0A7I8K9W8/2.36e-159/A0A7I8K9W8_SPIIN Protein kinase domain-containing protein OS=Spirodela intermedia OX=51605 GN=SI8410_03004402 PE=3 SV=1	PS00108/-/Serine/Threonine protein kinases active-site signature.	molecular_function:GO:0004672//protein kinase activity;molecular_function:GO:0005524//ATP binding;biological_process:GO:0006468//protein phosphorylation;
transcript_10114	CAA2624932.1/3.50e-34/unnamed protein product [Spirodela intermedia] &gt;CAA6664349.1 unnamed protein product [Spirodela intermedia] &gt;CAA7400932.1 unnamed protein product [Spirodela intermedia]	NA	NA	NA	A0A843V6I9/3.04e-40/A0A843V6I9_COLES Uncharacterized protein OS=Colocasia esculenta OX=4460 GN=Taro_019780 PE=4 SV=1	PTHR33874/3.4E-18/RING FINGER PROTEIN	NA
transcript_101140	XP_010249783.1/5.15e-152/PREDICTED: heat shock 70 kDa protein 15-like [Nelumbo nucifera] &gt;XP_010249784.1 PREDICTED: heat shock 70 kDa protein 15-like [Nelumbo nucifera]	sp|Q9S7C0|HSP7O_ARATH/1.60e-140/Heat shock 70 kDa protein 14 OS=Arabidopsis thaliana OX=3702 GN=HSP70-14 PE=1 SV=1	nnu:104592243/4.05e-153/heat shock 70 kDa protein 15-like; K09489 heat shock 70kDa protein 4	At1g79930/3.46e-140/[O] KOG0103 Molecular chaperones HSP105/HSP110/SSE1, HSP70 superfamily	A0A1D1XPC8/6.08e-162/A0A1D1XPC8_9ARAE Heat shock protein 14 OS=Anthurium amnicola OX=1678845 GN=HSP70-14_0 PE=4 SV=1	PTHR45639/1.5E-98/HSC70CB, ISOFORM G-RELATED	biological_process:GO:0006457//protein folding;cellular_component:GO:0005634//nucleus;cellular_component:GO:0005829//cytosol;molecular_function:GO:0005524//ATP binding;molecular_function:GO:0016887//ATP hydrolysis activity;
transcript_101145	XP_038679182.1/9.08e-22/uncharacterized protein LOC119980526 [Tripterygium wilfordii] &gt;XP_038679591.1 uncharacterized protein LOC119980858 [Tripterygium wilfordii] &gt;KAF5733878.1 hypothetical protein HS088_TW16G00319 [Tripterygium wilfordii]	NA	NA	At3g59390/1.84e-16/[S] KOG3136 Uncharacterized conserved protein	A0A1D1Y991/9.79e-36/A0A1D1Y991_9ARAE SREBP regulating gene protein OS=Anthurium amnicola OX=1678845 GN=CL049_0 PE=3 SV=1	PTHR13481/9.4E-9/SREBP REGULATING GENE PROTEIN	biological_process:GO:2000640//positive regulation of SREBP signaling pathway;
transcript_101147	NA	NA	NA	NA	NA	NA	NA
transcript_10115	KAJ7959786.1/6.82e-98/Retrovirus-related Pol polyprotein LINE-1 [Quillaja saponaria]	sp|P0CV25|RLR78_PLAVT/3.78e-07/Secreted RxLR effector protein 78 OS=Plasmopara viticola OX=143451 GN=RXLR78 PE=3 SV=1	nau:109227645/1.69e-43/mitotic apparatus protein p62-like; K14766 nucleolar protein 14	CE12094/3.53e-25/[R] KOG1075 FOG: Reverse transcriptase	A0A498KL67/2.80e-97/A0A498KL67_MALDO Fe2OG dioxygenase domain-containing protein OS=Malus domestica OX=3750 GN=DVH24_022612 PE=4 SV=1	PF00078/1.1E-20/Reverse transcriptase (RNA-dependent DNA polymerase)	NA
transcript_101151	XP_019704661.1/4.03e-184/alpha-1,3-arabinosyltransferase XAT3 [Elaeis guineensis]	sp|Q10I20|XAT3_ORYSJ/1.48e-73/Alpha-1,3-arabinosyltransferase XAT3 OS=Oryza sativa subsp. japonica OX=39947 GN=XAT3 PE=1 SV=1	egt:105972237/1.66e-16/cytochrome P450 734A1-like; K15639 PHYB activation tagged suppressor 1 [EC:1.14.-.-]	At2g41640/3.76e-69/[S] KOG4698 Uncharacterized conserved protein	A0A843TI27/1.98e-255/A0A843TI27_COLES Glycosyltransferase OS=Colocasia esculenta OX=4460 GN=Taro_004426 PE=4 SV=1	PTHR20961/2.0E-108/GLYCOSYLTRANSFERASE	molecular_function:GO:0016757//glycosyltransferase activity;
transcript_101162	CAA7388315.1/1.45e-171/unnamed protein product [Spirodela intermedia]	sp|Q93ZW0|G6PD4_ARATH/1.14e-133/Inactive glucose-6-phosphate 1-dehydrogenase 4, chloroplastic OS=Arabidopsis thaliana OX=3702 GN=G6PD4 PE=1 SV=1	egu:105044954/6.00e-164/glucose-6-phosphate 1-dehydrogenase 4, chloroplastic; K00036 glucose-6-phosphate 1-dehydrogenase [EC:1.1.1.49 1.1.1.363]	At1g09420/1.71e-132/[G] KOG0563 Glucose-6-phosphate 1-dehydrogenase	A0A1D1Z158/3.10e-202/A0A1D1Z158_9ARAE Glucose-6-phosphate 1-dehydrogenase (Fragment) OS=Anthurium amnicola OX=1678845 GN=At1g09420_0 PE=3 SV=1	PR00079/1.5E-31/Glucose-6-phosphate dehydrogenase signature	molecular_function:GO:0050661//NADP binding;molecular_function:GO:0016614//oxidoreductase activity, acting on CH-OH group of donors;molecular_function:GO:0004345//glucose-6-phosphate dehydrogenase activity;biological_process:GO:0006006//glucose metabolic process;
transcript_101169	CAA2629700.1/2.39e-21/unnamed protein product [Spirodela intermedia] &gt;CAA6668943.1 unnamed protein product [Spirodela intermedia]	sp|Q8RWG2|CF107_ARATH/1.39e-21/Protein high chlorophyll fluorescent 107 OS=Arabidopsis thaliana OX=3702 GN=HCF107 PE=1 SV=1	NA	At3g17040/3.02e-21/[R] KOG1124 FOG: TPR repeat	A0A7I8JHC1/1.57e-21/A0A7I8JHC1_SPIIN Uncharacterized protein OS=Spirodela intermedia OX=51605 GN=SI7747_12015338 PE=4 SV=1	PF13432/8.4/Tetratricopeptide repeat	biological_process:GO:0006397//mRNA processing;biological_process:GO:0006417//regulation of translation;molecular_function:GO:0005515//protein binding;molecular_function:GO:0003729//mRNA binding;biological_process:GO:0006396//RNA processing;molecular_function:GO:0003727//single-stranded RNA binding;cellular_component:GO:0009507//chloroplast;
transcript_10117	CAA7388047.1/0.0/unnamed protein product [Spirodela intermedia]	sp|A7XN92|CFM3_MAIZE/6.58e-274/CRM-domain containing factor CFM3, chloroplastic/mitochondrial OS=Zea mays OX=4577 GN=CFM3 PE=1 SV=1	dosa:Os04t0492900-01/9.94e-25/Os04g0492900; Similar to H0425E08.7 protein.; K01148 poly(A)-specific ribonuclease [EC:3.1.13.4]	At3g23070/1.96e-262/[L] KOG1990 Poly(A)-specific exoribonuclease PARN	A0A1D1Z4J8/0.0/A0A1D1Z4J8_9ARAE Chloroplastic group IIA intron splicing facilitator CRS1, chloroplastic (Fragment) OS=Anthurium amnicola OX=1678845 GN=CRS1_8 PE=4 SV=1	SM01103/3.0E-17/CRS1_YhbY_2	molecular_function:GO:0003723//RNA binding;molecular_function:GO:0003729//mRNA binding;biological_process:GO:0000375//RNA splicing, via transesterification reactions;
transcript_101175	CAA7389899.1/3.10e-90/unnamed protein product [Spirodela intermedia]	sp|O65023|EAAC_ARATH/1.60e-67/Probable envelope ADP,ATP carrier protein, chloroplastic OS=Arabidopsis thaliana OX=3702 GN=EAAC PE=2 SV=2	apan:127251957/4.96e-71/probable envelope ADP,ATP carrier protein, chloroplastic; K14684 solute carrier family 25 (mitochondrial phosphate transporter), member 23/24/25/41	At3g51870/3.47e-67/[C] KOG0752 Mitochondrial solute carrier protein	A0A7I8K0Y9/2.03e-90/A0A7I8K0Y9_SPIIN Uncharacterized protein OS=Spirodela intermedia OX=51605 GN=SI8410_01001870 PE=3 SV=1	PF00153/1.2E-21/Mitochondrial carrier protein	biological_process:GO:0055085//transmembrane transport;
transcript_101176	KAG1337777.1/1.79e-98/putative amino-acid acetyltransferase NAGS1, chloroplastic [Cocos nucifera]	sp|Q84JF4|NAGS1_ARATH/1.72e-71/Probable amino-acid acetyltransferase NAGS1, chloroplastic OS=Arabidopsis thaliana OX=3702 GN=NAGS1 PE=2 SV=1	pda:103704078/1.11e-98/probable amino-acid acetyltransferase NAGS1, chloroplastic; K14682 amino-acid N-acetyltransferase [EC:2.3.1.1]	At4g37670/3.31e-71/[E] KOG2436 Acetylglutamate kinase/acetylglutamate synthase	A0A843WMQ4/3.15e-106/A0A843WMQ4_COLES amino-acid N-acetyltransferase OS=Colocasia esculenta OX=4460 GN=Taro_040723 PE=3 SV=1	PTHR30602/8.7E-87/AMINO-ACID ACETYLTRANSFERASE	cellular_component:GO:0005737//cytoplasm;biological_process:GO:0006526//arginine biosynthetic process;molecular_function:GO:0004042//acetyl-CoA:L-glutamate N-acetyltransferase activity;
transcript_10118	GAV83197.1/5.44e-71/DUF4219 domain-containing protein/UBN2 domain-containing protein [Cephalotus follicularis]	NA	nta:107767874/1.29e-36/uncharacterized LOC107767874; K06630 14-3-3 protein epsilon	At1g36035/1.10e-27/[R] KOG0017 FOG: Transposon-encoded proteins with TYA, reverse transcriptase, integrase domains in various combinations	A0A843VSU2/5.27e-112/A0A843VSU2_COLES CCHC-type domain-containing protein OS=Colocasia esculenta OX=4460 GN=Taro_027935 PE=4 SV=1	PS50158/9.537339/Zinc finger CCHC-type profile.	molecular_function:GO:0003676//nucleic acid binding;molecular_function:GO:0008270//zinc ion binding;
transcript_101180	CAA7389755.1/1.89e-114/unnamed protein product [Spirodela intermedia]	NA	dcr:108220614/7.67e-53/ATP-dependent RNA helicase DEAH13-like isoform X1; K14780 ATP-dependent RNA helicase DHX37/DHR1 [EC:3.6.4.13]	At2g37730/6.08e-88/[G] KOG2246 Galactosyltransferases	A0A1D1YSL4/3.44e-116/A0A1D1YSL4_9ARAE Beta-1,3-glucosyltransferase OS=Anthurium amnicola OX=1678845 GN=B3galtl PE=4 SV=1	PF04646/1.7E-72/Protein of unknown function, DUF604	NA
transcript_101184	CAD1836693.1/1.20e-216/unnamed protein product [Ananas comosus var. bracteatus]	sp|Q39817|CALX_SOYBN/1.76e-199/Calnexin homolog OS=Glycine max OX=3847 PE=2 SV=1	pda:103720082/1.01e-216/calnexin homolog; K08054 calnexin	At5g07340/4.75e-189/[O] KOG0675 Calnexin	A0A1D1Z8F9/4.24e-241/A0A1D1Z8F9_9ARAE Calnexin 1 OS=Anthurium amnicola OX=1678845 GN=CNX1_10 PE=3 SV=1	PF00262/5.0E-143/Calreticulin family	biological_process:GO:0006457//protein folding;biological_process:GO:0036503//ERAD pathway;cellular_component:GO:0005783//endoplasmic reticulum;cellular_component:GO:0005789//endoplasmic reticulum membrane;molecular_function:GO:0051082//unfolded protein binding;molecular_function:GO:0005509//calcium ion binding;
transcript_10119	CAA7401685.1/0.0/unnamed protein product [Spirodela intermedia]	sp|Q9SZC9|HMA6_ARATH/1.80e-275/Copper-transporting ATPase PAA1, chloroplastic OS=Arabidopsis thaliana OX=3702 GN=PAA1 PE=1 SV=1	pda:103716112/0.0/copper-transporting ATPase PAA1, chloroplastic; K17686 P-type Cu+ transporter [EC:7.2.2.8]	At4g33520/3.90e-275/[P] KOG0207 Cation transport ATPase	A0A1D1XL16/0.0/A0A1D1XL16_9ARAE Copper-transporting ATPase PAA1, chloroplastic (Fragment) OS=Anthurium amnicola OX=1678845 GN=PAA1_4 PE=3 SV=1	PR00119/4.0E-24/P-type cation-transporting ATPase superfamily signature	cellular_component:GO:0016020//membrane;molecular_function:GO:0043682//P-type divalent copper transporter activity;molecular_function:GO:0005507//copper ion binding;biological_process:GO:0055070//copper ion homeostasis;
transcript_101195	XP_039118573.1/9.73e-59/F-box/FBD/LRR-repeat protein At1g16930-like isoform X1 [Dioscorea cayenensis subsp. rotundata]	sp|Q9LYZ4|FBL79_ARATH/8.26e-24/F-box/LRR-repeat protein At5g02910 OS=Arabidopsis thaliana OX=3702 GN=At5g02910 PE=2 SV=1	ahf:112776323/1.57e-06/uncharacterized protein LOC112776323; K11843 ubiquitin carboxyl-terminal hydrolase 14 [EC:3.4.19.12]	At5g02930/5.53e-25/[R] LSE0003 A F-box and FBD-domains	A0A2G5EES9/1.93e-55/A0A2G5EES9_AQUCA F-box domain-containing protein OS=Aquilegia coerulea OX=218851 GN=AQUCO_00900662v1 PE=4 SV=1	PS50181/9.894885/F-box domain profile.	molecular_function:GO:0005515//protein binding;
transcript_1012	CAA7410486.1/0.0/unnamed protein product [Spirodela intermedia]	NA	msin:131245863/0.0/uncharacterized protein LOC131245863 isoform X1; K25203 exportin-4	At3g04490_2/1.03e-216/[YU] KOG4541 Nuclear transport receptor exportin 4 (importin beta superfamily)	A0A1D1XQV5/0.0/A0A1D1XQV5_9ARAE Exportin-4 OS=Anthurium amnicola OX=1678845 GN=xpo4_2 PE=3 SV=1	PTHR12596/3.0E-232/EXPORTIN 4,7-RELATED	cellular_component:GO:0005643//nuclear pore;biological_process:GO:0006611//protein export from nucleus;biological_process:GO:0051169//nuclear transport;molecular_function:GO:0005049//nuclear export signal receptor activity;cellular_component:GO:0005737//cytoplasm;
transcript_10120	XP_008798216.1/0.0/probable potassium transporter 11 [Phoenix dactylifera]	sp|Q7XLC6|HAK11_ORYSJ/0.0/Probable potassium transporter 11 OS=Oryza sativa subsp. japonica OX=39947 GN=HAK11 PE=2 SV=4	pda:103713167/0.0/probable potassium transporter 11; K03549 KUP system potassium uptake protein	At1g31120/0.0/[P] LSE0144 A Potassium transporter	A0A1D1YM04/0.0/A0A1D1YM04_9ARAE Potassium transporter OS=Anthurium amnicola OX=1678845 GN=HAK12_2 PE=3 SV=1	PF22776/2.7E-20/K+ potassium transporter C-terminal domain	cellular_component:GO:0016020//membrane;molecular_function:GO:0015079//potassium ion transmembrane transporter activity;biological_process:GO:0071805//potassium ion transmembrane transport;biological_process:GO:0006813//potassium ion transport;
transcript_101202	CAA7396145.1/2.54e-32/unnamed protein product [Spirodela intermedia]	sp|Q9STW5|MACP2_ARATH/1.15e-15/MACPF domain-containing protein At4g24290 OS=Arabidopsis thaliana OX=3702 GN=At4g24290 PE=2 SV=1	NA	At4g24290/2.50e-15/[R] LSE0226 A Membrane-attack complex domain	A0A1D1ZBC6/7.28e-41/A0A1D1ZBC6_9ARAE MACPF domain-containing protein At1g14780 OS=Anthurium amnicola OX=1678845 GN=At1g14780_3 PE=4 SV=1	PTHR33199/9.8E-19/MACPF DOMAIN-CONTAINING PROTEIN CAD1	biological_process:GO:0006952//defense response;biological_process:GO:2000031//regulation of salicylic acid mediated signaling pathway;cellular_component:GO:0005886//plasma membrane;biological_process:GO:0009626//plant-type hypersensitive response;biological_process:GO:0012501//programmed cell death;
transcript_101209	CAA7399545.1/7.04e-43/unnamed protein product [Spirodela intermedia]	sp|Q9SZJ2|GRDP2_ARATH/6.58e-23/Glycine-rich domain-containing protein 2 OS=Arabidopsis thaliana OX=3702 GN=GRDP2 PE=2 SV=1	NA	NA	A0A1D1Z226/2.17e-52/A0A1D1Z226_9ARAE Glycine-rich domain-containing protein 1 OS=Anthurium amnicola OX=1678845 GN=g.96457 PE=4 SV=1	PTHR34365/1.9E-30/ENOLASE (DUF1399)	NA
transcript_10121	KAG1355432.1/4.30e-34/putative methyltransferase PMT20 [Cocos nucifera]	sp|Q9C6S7|PMTK_ARATH/4.60e-25/Probable methyltransferase PMT20 OS=Arabidopsis thaliana OX=3702 GN=At1g31850 PE=2 SV=1	jre:108988489/4.59e-11/uncharacterized protein LOC108988489; K14213 Xaa-Pro dipeptidase [EC:3.4.13.9]	At1g31850/9.96e-25/[R] LSE0424 A Predicted methyltransferase	A0A1D1YQG3/3.10e-40/A0A1D1YQG3_9ARAE Methyltransferase (Fragment) OS=Anthurium amnicola OX=1678845 GN=ERD3_7 PE=3 SV=1	NA	NA
transcript_101211	CAA2629151.1/3.48e-205/unnamed protein product [Spirodela intermedia] &gt;CAA6668395.1 unnamed protein product [Spirodela intermedia] &gt;CAA7405242.1 unnamed protein product [Spirodela intermedia]	NA	tdc:119336284/1.07e-108/uncharacterized protein LOC119336284 isoform X1; K12829 splicing factor 3B subunit 2	At1g11170/3.53e-117/[S] LSE0393 A Uncharacterized protein	A0A1D1XP98/8.25e-249/A0A1D1XP98_9ARAE Uncharacterized protein OS=Anthurium amnicola OX=1678845 GN=g.120974 PE=4 SV=1	PTHR31210/5.4E-138/OS06G0731900 PROTEIN	NA
transcript_101222	CAA7408196.1/4.79e-206/unnamed protein product [Spirodela intermedia]	sp|Q8GXP4|Y2991_ARATH/1.24e-127/Uncharacterized protein At2g39910 OS=Arabidopsis thaliana OX=3702 GN=At2g39910 PE=2 SV=2	pda:103718033/1.30e-181/uncharacterized protein At2g39910 isoform X1; K23115 TELO2-interacting protein 2	NA	A0A1D1YEB5/1.15e-228/A0A1D1YEB5_9ARAE Uncharacterized protein At2g39910 (Fragment) OS=Anthurium amnicola OX=1678845 GN=At2g39910_3 PE=4 SV=1	PTHR14873/1.6E-134/OS06G0694100 PROTEIN	NA
transcript_101226	TMW68800.1/1.30e-15/hypothetical protein Poli38472_006268 [Pythium oligandrum]	NA	atri:130811231/1.23e-09/uncharacterized protein LOC130811231; K24127 melanoma-associated antigen	Hs19387846/2.65e-250/[S] KOG4562 Uncharacterized conserved protein (tumor-rejection antigen MAGE in humans)	A0A8K1CSK7/8.54e-16/A0A8K1CSK7_PYTOL MAGE domain-containing protein OS=Pythium oligandrum OX=41045 GN=Poli38472_006268 PE=4 SV=1	PS50838/86.665169/MAGE conserved domain profile.	cellular_component:GO:0005634//nucleus;biological_process:GO:0000122//negative regulation of transcription by RNA polymerase II;
transcript_10123	RRT38596.1/8.53e-115/hypothetical protein B296_00038023, partial [Ensete ventricosum]	sp|Q2EF88|YSL3_ARATH/4.50e-107/Metal-nicotianamine transporter YSL3 OS=Arabidopsis thaliana OX=3702 GN=YSL3 PE=2 SV=1	NA	At5g53550/8.39e-107/[PR] TWOG0118 Predicted Fe(III)-siderophore transporter	A0A426XGK9/5.59e-115/A0A426XGK9_ENSVE Uncharacterized protein (Fragment) OS=Ensete ventricosum OX=4639 GN=B296_00038023 PE=3 SV=1	PTHR31645/4.7E-94/OLIGOPEPTIDE TRANSPORTER YGL114W-RELATED	biological_process:GO:0010039//response to iron ion;molecular_function:GO:0051980//iron-nicotianamine transmembrane transporter activity;molecular_function:GO:0035673//oligopeptide transmembrane transporter activity;biological_process:GO:0048316//seed development;cellular_component:GO:0005886//plasma membrane;cellular_component:GO:0016020//membrane;
transcript_101231	XP_038976343.1/8.17e-235/pectin acetylesterase 8-like [Phoenix dactylifera]	sp|Q6DBP4|PAE8_ARATH/9.40e-203/Pectin acetylesterase 8 OS=Arabidopsis thaliana OX=3702 GN=PAE8 PE=2 SV=1	pda:120107229/6.42e-236/pectin acetylesterase 8-like; K19882 O-palmitoleoyl-L-serine hydrolase [EC:3.1.1.98]	At5g45280/1.13e-169/[M] KOG4287 Pectin acetylesterase and similar proteins	A0A843W4M0/2.31e-252/A0A843W4M0_COLES Pectin acetylesterase OS=Colocasia esculenta OX=4460 GN=Taro_031933 PE=3 SV=1	PTHR21562/1.7E-169/NOTUM-RELATED	molecular_function:GO:0052793//pectin acetylesterase activity;molecular_function:GO:0016787//hydrolase activity;cellular_component:GO:0009505//plant-type cell wall;biological_process:GO:0071555//cell wall organization;
transcript_101244	XP_010244378.1/7.03e-164/PREDICTED: RNA polymerase sigma factor sigC [Nelumbo nucifera] &gt;XP_010244379.1 PREDICTED: RNA polymerase sigma factor sigC [Nelumbo nucifera]	sp|O24621|SIGC_ARATH/1.43e-115/RNA polymerase sigma factor sigC OS=Arabidopsis thaliana OX=3702 GN=SIGC PE=2 SV=1	nnu:104588230/5.52e-165/RNA polymerase sigma factor sigC; K03093 RNA polymerase sigma-I factor	At3g53920/3.09e-115/[K] LSE1296 A Plastidial RNA polymerase sigma-subunit	A0A1D1XNI7/2.01e-256/A0A1D1XNI7_9ARAE RNA polymerase sigma factor rpoD OS=Anthurium amnicola OX=1678845 GN=rpoD_1 PE=3 SV=1	PS00716/-/Sigma-70 factors family signature 2.	biological_process:GO:0006355//regulation of DNA-templated transcription;molecular_function:GO:0003700//DNA-binding transcription factor activity;biological_process:GO:0006352//DNA-templated transcription initiation;
transcript_101245	CAA7402067.1/2.65e-206/unnamed protein product [Spirodela intermedia]	sp|Q9C942|CSE_ARATH/4.23e-54/Caffeoylshikimate esterase OS=Arabidopsis thaliana OX=3702 GN=CSE PE=1 SV=1	pda:103717080/4.54e-190/caffeoylshikimate esterase; K18368 caffeoylshikimate esterase [EC:3.1.1.-]	At1g77420/1.30e-146/[I] KOG1455 Lysophospholipase	A0A7I8KW76/1.74e-206/A0A7I8KW76_SPIIN Serine aminopeptidase S33 domain-containing protein OS=Spirodela intermedia OX=51605 GN=SI8410_09012745 PE=4 SV=1	PTHR11614/1.2E-100/PHOSPHOLIPASE-RELATED	NA
transcript_101249	NA	NA	NA	NA	NA	NA	NA
transcript_101253	CAA7407867.1/4.51e-235/unnamed protein product [Spirodela intermedia]	sp|A8WAT2|ARP8_ORYSI/9.76e-203/Actin-related protein 8 OS=Oryza sativa subsp. indica OX=39946 GN=ARP8 PE=3 SV=1	egu:105050543/8.43e-218/actin-related protein 8; K16616 actin-related protein 8, plant	At5g56180/2.48e-193/[Z] KOG0676 Actin and related proteins	A0A1D1XQ24/4.35e-242/A0A1D1XQ24_9ARAE Actin-related protein 8 (Fragment) OS=Anthurium amnicola OX=1678845 GN=ARP8_2 PE=3 SV=1	SM00256/7.3E-7/fbox_2	molecular_function:GO:0005515//protein binding;
transcript_101256	CAA7405155.1/1.92e-07/unnamed protein product [Spirodela intermedia]	NA	NA	NA	A0A1D1YSX3/1.40e-15/A0A1D1YSX3_9ARAE Peptidyl-prolyl cis-trans isomerase FKBP19, chloroplastic OS=Anthurium amnicola OX=1678845 GN=FKBP19_2 PE=4 SV=1	NA	NA
transcript_101257	KAI0498741.1/4.86e-29/hypothetical protein KFK09_019633 [Dendrobium nobile]	NA	mdm:103441922/8.70e-07/LOW QUALITY PROTEIN: protein translocase subunit SECA2, chloroplastic; K03070 preprotein translocase subunit SecA [EC:7.4.2.8]	At1g42375/1.89e-09/[R] KOG0017 FOG: Transposon-encoded proteins with TYA, reverse transcriptase, integrase domains in various combinations	A0A8T3ARL1/3.18e-29/A0A8T3ARL1_DENNO Uncharacterized protein OS=Dendrobium nobile OX=94219 GN=KFK09_019633 PE=4 SV=1	PTHR48475/1.5E-12/RIBONUCLEASE H	NA
transcript_101260	KAK1325826.1/1.59e-117/1,4-Dihydroxy-2-naphthoyl-CoA synthase, peroxisomal [Acorus calamus]	sp|Q8GYN9|MENB_ARATH/1.01e-102/1,4-dihydroxy-2-naphthoyl-CoA synthase, peroxisomal OS=Arabidopsis thaliana OX=3702 GN=MENB PE=1 SV=2	tss:122652105/2.14e-116/1,4-dihydroxy-2-naphthoyl-CoA synthase, peroxisomal; K01661 naphthoate synthase [EC:4.1.3.36]	At1g60550/3.47e-98/[I] KOG1680 Enoyl-CoA hydratase	A0A843WJ77/1.83e-122/A0A843WJ77_COLES Naphthoate synthase OS=Colocasia esculenta OX=4460 GN=Taro_044444 PE=3 SV=1	PTHR43113/2.0E-109/NUCLEOSIDE-DIPHOSPHATE-SUGAR EPIMERASE	molecular_function:GO:0003824//catalytic activity;cellular_component:GO:0005829//cytosol;molecular_function:GO:0008935//1,4-dihydroxy-2-naphthoyl-CoA synthase activity;biological_process:GO:0009234//menaquinone biosynthetic process;
transcript_101262	CAA7397378.1/4.07e-259/unnamed protein product [Spirodela intermedia]	NA	NA	NA	A0A1D1YTI9/7.41e-272/A0A1D1YTI9_9ARAE Proline iminopeptidase (Fragment) OS=Anthurium amnicola OX=1678845 GN=pip_5 PE=3 SV=1	PR00793/2.9E-9/Prolyl aminopeptidase (S33) family signature	biological_process:GO:0006508//proteolysis;molecular_function:GO:0008233//peptidase activity;
transcript_101264	KAG9442449.1/5.08e-28/hypothetical protein H6P81_018303 [Aristolochia fimbriata]	NA	NA	NA	A0A1D1ZBW7/2.90e-37/A0A1D1ZBW7_9ARAE THUMP domain-containing protein 1 OS=Anthurium amnicola OX=1678845 GN=CG15014_0 PE=4 SV=1	PTHR13452/1.4E-10/THUMP DOMAIN CONTAINING PROTEIN 1-RELATED	molecular_function:GO:0003723//RNA binding;biological_process:GO:0006400//tRNA modification;
transcript_101265	CAA7406212.1/1.90e-102/unnamed protein product [Spirodela intermedia]	sp|Q9C7N2|CAD1_ARATH/2.34e-65/MACPF domain-containing protein CAD1 OS=Arabidopsis thaliana OX=3702 GN=CAD1 PE=2 SV=1	NA	At1g29690/5.07e-65/[R] LSE0226 A Membrane-attack complex domain	A0A1D1Y2D1/2.81e-114/A0A1D1Y2D1_9ARAE MACPF domain-containing protein CAD1 (Fragment) OS=Anthurium amnicola OX=1678845 GN=CAD1_10 PE=4 SV=1	PF01823/2.5E-14/MAC/Perforin domain	biological_process:GO:0006952//defense response;biological_process:GO:2000031//regulation of salicylic acid mediated signaling pathway;cellular_component:GO:0005886//plasma membrane;biological_process:GO:0009626//plant-type hypersensitive response;biological_process:GO:0012501//programmed cell death;
transcript_101267	CAA2627191.1/3.56e-126/unnamed protein product [Spirodela intermedia] &gt;CAA6666451.1 unnamed protein product [Spirodela intermedia]	sp|Q5N7W3|RPN2_ORYSJ/5.86e-110/Dolichyl-diphosphooligosaccharide--protein glycosyltransferase subunit 2 OS=Oryza sativa subsp. japonica OX=39947 GN=RPN2 PE=2 SV=1	egu:105054486/3.01e-119/dolichyl-diphosphooligosaccharide--protein glycosyltransferase subunit 2; K12667 dolichyl-diphosphooligosaccharide---protein glycosyltransferase subunit 2 (ribophorin II)	At4g21150/3.48e-64/[O] KOG2447 Oligosaccharyltransferase, delta subunit (ribophorin II)	A0A1D1Z7Q7/4.25e-147/A0A1D1Z7Q7_9ARAE Dolichyl-diphosphooligosaccharide--protein glycosyltransferase subunit 2 OS=Anthurium amnicola OX=1678845 GN=swp1_0 PE=3 SV=1	PF05817/5.1E-23/Ribophorin II N-terminal domain	cellular_component:GO:0008250//oligosaccharyltransferase complex;biological_process:GO:0006487//protein N-linked glycosylation;cellular_component:GO:0016020//membrane;
transcript_10127	XP_058067574.1/1.59e-104/disease resistance protein RPP8-like [Magnolia sinica]	sp|P0C8S1|RP8L2_ARATH/2.66e-72/Probable disease resistance RPP8-like protein 2 OS=Arabidopsis thaliana OX=3702 GN=RPP8L2 PE=3 SV=1	atr:18427620/1.29e-71/disease resistance protein RPM1; K13457 disease resistance protein RPM1	NA	A0A1D1ZB03/8.26e-155/A0A1D1ZB03_9ARAE Disease resistance protein RPP13 (Fragment) OS=Anthurium amnicola OX=1678845 GN=RPP13_11 PE=3 SV=1	PF23598/5.9E-33/Leucine-rich repeat region	biological_process:GO:0098542//defense response to other organism;molecular_function:GO:0043531//ADP binding;biological_process:GO:0006952//defense response;
transcript_101270	KAE9445171.1/1.62e-20/hypothetical protein C3L33_22931, partial [Rhododendron williamsianum]	sp|P35130|UBC2_MEDSA/1.80e-21/Ubiquitin-conjugating enzyme E2 2 OS=Medicago sativa OX=3879 GN=UBC2 PE=2 SV=1	csin:114324051/2.63e-20/ubiquitin-conjugating enzyme E2 2-like; K10573 ubiquitin-conjugating enzyme E2 A [EC:2.3.2.23]	At2g02760/2.19e-20/[O] KOG0419 Ubiquitin-protein ligase	A0A6A4KP24/1.06e-20/A0A6A4KP24_9ERIC UBC core domain-containing protein (Fragment) OS=Rhododendron williamsianum OX=262921 GN=C3L33_22931 PE=4 SV=1	NA	NA
transcript_101274	CAA2620316.1/3.97e-204/unnamed protein product [Spirodela intermedia] &gt;CAA6660066.1 unnamed protein product [Spirodela intermedia]	NA	csin:114289925/1.92e-20/fanconi-associated nuclease 1 homolog isoform X1; K15363 fanconi-associated nuclease 1 [EC:3.1.21.- 3.1.4.1]	NA	A0A843UI44/8.35e-207/A0A843UI44_COLES Aminopeptidase OS=Colocasia esculenta OX=4460 GN=Taro_014410 PE=4 SV=1	PTHR33645/1.2E-140/AMINOPEPTIDASE (DUF3754)	NA
transcript_101276	XP_008785718.2/8.38e-129/cytochrome P450 CYP72A219-like [Phoenix dactylifera]	sp|A0A517FNC4|72A61_PARPY/1.18e-123/Cytochrome P450 CYP72A616 OS=Paris polyphylla OX=49666 GN=CYP72A616 PE=1 SV=1	aprc:113853697/2.01e-105/11-oxo-beta-amyrin 30-oxidase-like isoform X1; K17873 11-oxo-beta-amyrin 30-oxidase [EC:1.14.14.115]	At3g14680/1.60e-101/[QI] KOG0157 Cytochrome P450 CYP4/CYP19/CYP26 subfamilies	A0A843UN86/3.95e-148/A0A843UN86_COLES Cytochrome P450 OS=Colocasia esculenta OX=4460 GN=Taro_017282 PE=3 SV=1	PF00067/1.2E-56/Cytochrome P450	molecular_function:GO:0020037//heme binding;molecular_function:GO:0005506//iron ion binding;molecular_function:GO:0016705//oxidoreductase activity, acting on paired donors, with incorporation or reduction of molecular oxygen;molecular_function:GO:0004497//monooxygenase activity;
transcript_10128	CAA7394063.1/6.61e-152/unnamed protein product [Spirodela intermedia]	sp|Q9LUW5|RH53_ARATH/3.10e-117/DEAD-box ATP-dependent RNA helicase 53, mitochondrial OS=Arabidopsis thaliana OX=3702 GN=RH53 PE=1 SV=1	ccaj:109805117/8.70e-117/DEAD-box ATP-dependent RNA helicase 53, mitochondrial; K16911 ATP-dependent RNA helicase DDX21 [EC:3.6.4.13]	At3g22330/7.50e-117/[A] KOG0331 ATP-dependent RNA helicase	A0A1D1YBI5/7.51e-165/A0A1D1YBI5_9ARAE DEAD-box ATP-dependent RNA helicase 53 OS=Anthurium amnicola OX=1678845 GN=Os07g0143700_5 PE=4 SV=1	PF00270/1.3E-43/DEAD/DEAH box helicase	cellular_component:GO:0005829//cytosol;molecular_function:GO:0003724//RNA helicase activity;molecular_function:GO:0005524//ATP binding;molecular_function:GO:0003676//nucleic acid binding;
transcript_101289	XP_038983659.1/1.04e-62/uncharacterized protein LOC120111170 [Phoenix dactylifera]	NA	palz:118037787/1.91e-23/AAA ATPase forming ring-shaped complexes-like; K22530 outer mitochondrial transmembrane helix translocase	At1g35647/4.06e-11/[R] KOG0017 FOG: Transposon-encoded proteins with TYA, reverse transcriptase, integrase domains in various combinations	A0A8B9AK42/6.84e-63/A0A8B9AK42_PHODC Uncharacterized protein LOC120111170 OS=Phoenix dactylifera OX=42345 GN=LOC120111170 PE=4 SV=1	PS50013/11.073301/Chromo and chromo shadow domain profile.	NA
transcript_10129	CAA7408951.1/0.0/unnamed protein product [Spirodela intermedia]	sp|F4JMJ1|HSP7R_ARATH/0.0/Heat shock 70 kDa protein 17 OS=Arabidopsis thaliana OX=3702 GN=HSP70-17 PE=2 SV=1	egu:105056346/0.0/heat shock 70 kDa protein 17; K09486 hypoxia up-regulated 1	At4g16650_2/1.54e-241/[O] KOG0104 Molecular chaperones GRP170/SIL1, HSP70 superfamily	A0A1D1XI64/0.0/A0A1D1XI64_9ARAE Heat shock protein 17 (Fragment) OS=Anthurium amnicola OX=1678845 GN=HSP70-17_0 PE=4 SV=1	PR00301/1.0E-15/70kDa heat shock protein signature	biological_process:GO:0030968//endoplasmic reticulum unfolded protein response;molecular_function:GO:0016887//ATP hydrolysis activity;molecular_function:GO:0005524//ATP binding;cellular_component:GO:0034663//endoplasmic reticulum chaperone complex;
transcript_101295	XP_010924613.1/1.74e-72/protein CONSERVED ONLY IN THE GREEN LINEAGE 160, chloroplastic isoform X1 [Elaeis guineensis]	sp|O82279|CG160_ARATH/4.14e-45/Protein CONSERVED ONLY IN THE GREEN LINEAGE 160, chloroplastic OS=Arabidopsis thaliana OX=3702 GN=CGL160 PE=1 SV=1	egu:105047392/1.37e-73/uncharacterized protein LOC105047392; K02116 ATP synthase protein I	NA	A0A1D1Y2L2/1.60e-89/A0A1D1Y2L2_9ARAE ATP synthase protein I OS=Anthurium amnicola OX=1678845 GN=atpI_10 PE=4 SV=1	PTHR34118/4.5E-14/NF-KAPPA-B INHIBITOR-LIKE PROTEIN-RELATED	NA
transcript_101300	CAA7405050.1/6.37e-313/unnamed protein product [Spirodela intermedia]	sp|Q9T034|SYFA_ARATH/1.11e-251/Phenylalanine--tRNA ligase alpha subunit, cytoplasmic OS=Arabidopsis thaliana OX=3702 GN=At4g39280 PE=2 SV=3	nnu:104587241/4.87e-268/phenylalanine--tRNA ligase alpha subunit, cytoplasmic; K01889 phenylalanyl-tRNA synthetase alpha chain [EC:6.1.1.20]	At4g39280/3.02e-209/[J] KOG2784 Phenylalanyl-tRNA synthetase, beta subunit	A0A1D1YB38/0.0/A0A1D1YB38_9ARAE phenylalanine--tRNA ligase OS=Anthurium amnicola OX=1678845 GN=At4g39280 PE=3 SV=1	PF01409/1.0E-28/tRNA synthetases class II core domain (F)	biological_process:GO:0006432//phenylalanyl-tRNA aminoacylation;cellular_component:GO:0009328//phenylalanine-tRNA ligase complex;cellular_component:GO:0005829//cytosol;cellular_component:GO:0005737//cytoplasm;biological_process:GO:0043039//tRNA aminoacylation;molecular_function:GO:0004826//phenylalanine-tRNA ligase activity;molecular_function:GO:0005524//ATP binding;molecular_function:GO:0000049/…
transcript_101304	XP_014150292.1/2.56e-179/ribonucleoside-diphosphate reductase subunit M2 [Sphaeroforma arctica JP610] &gt;KNC76390.1 ribonucleoside-diphosphate reductase subunit M2 [Sphaeroforma arctica JP610]	sp|Q9LSD0|RIR2C_ARATH/1.54e-159/Ribonucleoside-diphosphate reductase small chain C OS=Arabidopsis thaliana OX=3702 GN=TSO2 PE=1 SV=1	bhj:120070349/2.10e-166/ribonucleoside-diphosphate reductase small chain; K10808 ribonucleoside-diphosphate reductase subunit M2 [EC:1.17.4.1]	Hs4557845/2.10e-262/[F] KOG1567 Ribonucleotide reductase, beta subunit	A0A1D1Y8V2/2.74e-179/A0A1D1Y8V2_9ARAE Ribonucleoside-diphosphate reductase small chain (Fragment) OS=Anthurium amnicola OX=1678845 GN=rnr-2_1 PE=3 SV=1	PF00268/9.3E-118/Ribonucleotide reductase, small chain	molecular_function:GO:0004748//ribonucleoside-diphosphate reductase activity, thioredoxin disulfide as acceptor;cellular_component:GO:0005829//cytosol;biological_process:GO:0009263//deoxyribonucleotide biosynthetic process;
transcript_10131	XP_058090842.1/8.79e-152/uncharacterized protein LOC131237185 [Magnolia sinica] &gt;XP_058090848.1 uncharacterized protein LOC131237185 [Magnolia sinica]	NA	NA	At4g03260/1.24e-71/[T] KOG0531 Protein phosphatase 1, regulatory subunit, and related proteins	A0A1D1Z5G0/4.70e-295/A0A1D1Z5G0_9ARAE Protein phosphatase 1 regulatory subunit pprA OS=Anthurium amnicola OX=1678845 GN=pprA_1 PE=4 SV=1	SM00369/8.9/LRR_typ_2	cellular_component:GO:0005737//cytoplasm;molecular_function:GO:0005515//protein binding;
transcript_10132	CAA7400201.1/9.01e-25/unnamed protein product [Spirodela intermedia]	NA	NA	NA	A0A1D1XIL0/2.88e-34/A0A1D1XIL0_9ARAE UMP kinase (Fragment) OS=Anthurium amnicola OX=1678845 GN=pyrH_7 PE=3 SV=1	NA	NA
transcript_101327	CAA2622691.1/1.38e-99/unnamed protein product [Spirodela intermedia] &gt;CAA6662323.1 unnamed protein product [Spirodela intermedia] &gt;CAA7398723.1 unnamed protein product [Spirodela intermedia]	sp|P93431|RCA_ORYSJ/9.69e-38/Ribulose bisphosphate carboxylase/oxygenase activase, chloroplastic OS=Oryza sativa subsp. japonica OX=39947 GN=RCA PE=1 SV=2	NA	At1g73110/7.66e-95/[O] KOG0651 26S proteasome regulatory complex, ATPase RPT4	A0A1D1XQN2/1.77e-107/A0A1D1XQN2_9ARAE Ribulose bisphosphate carboxylase/oxygenase activase, chloroplastic (Fragment) OS=Anthurium amnicola OX=1678845 GN=RCA1_4 PE=3 SV=1	PTHR32429/8.1E-66/-	molecular_function:GO:0016887//ATP hydrolysis activity;molecular_function:GO:0005524//ATP binding;
transcript_101330	KAJ8636264.1/7.24e-178/hypothetical protein MRB53_010531 [Persea americana]	sp|F4HZG9|ICP55_ARATH/1.23e-142/Intermediate cleaving peptidase 55, mitochondrial OS=Arabidopsis thaliana OX=3702 GN=ICP55 PE=1 SV=1	egu:105039979/1.77e-175/probable Xaa-Pro aminopeptidase 3 isoform X1; K01262 Xaa-Pro aminopeptidase [EC:3.4.11.9]	At1g09300/7.60e-132/[E] KOG2414 Putative Xaa-Pro aminopeptidase	A0A843V9I2/1.89e-192/A0A843V9I2_COLES Aminopeptidase P N-terminal domain-containing protein OS=Colocasia esculenta OX=4460 GN=Taro_020789 PE=4 SV=1	PF00557/2.5E-17/Metallopeptidase family M24	molecular_function:GO:0070006//metalloaminopeptidase activity;biological_process:GO:0006508//proteolysis;molecular_function:GO:0008233//peptidase activity;cellular_component:GO:0005739//mitochondrion;molecular_function:GO:0004177//aminopeptidase activity;molecular_function:GO:0030145//manganese ion binding;
transcript_101331	NA	NA	NA	NA	NA	NA	NA
transcript_101332	NA	NA	NA	NA	A0A843VKA9/2.49e-11/A0A843VKA9_COLES Aminotransferase-like plant mobile domain-containing protein OS=Colocasia esculenta OX=4460 GN=Taro_025364 PE=4 SV=1	NA	NA
transcript_101333	CAA7405342.1/1.33e-158/unnamed protein product [Spirodela intermedia]	NA	mus:103996775/1.28e-150/nicalin; K26499 BOS complex subunit NCLN	At3g44330/6.22e-123/[E] KOG2526 Predicted aminopeptidases - M20/M25/M40 family	A0A1D1Z9C2/8.86e-173/A0A1D1Z9C2_9ARAE Nicalin (Fragment) OS=Anthurium amnicola OX=1678845 GN=Ncln_0 PE=3 SV=1	PTHR31826/1.2E-102/NICALIN	cellular_component:GO:0016020//membrane;biological_process:GO:0009966//regulation of signal transduction;
transcript_101336	CAA7402165.1/7.89e-66/unnamed protein product [Spirodela intermedia]	sp|Q9ZU35|AB7G_ARATH/2.90e-46/ABC transporter G family member 7 OS=Arabidopsis thaliana OX=3702 GN=ABCG7 PE=2 SV=1	egu:105041175/7.36e-54/ABC transporter G family member 7; K05681 ATP-binding cassette, subfamily G (WHITE), member 2	At2g01320/6.29e-46/[Q] KOG0061 Transporter, ABC superfamily (Breast cancer resistance protein)	A0A843VVE1/4.89e-71/A0A843VVE1_COLES ABC transporter domain-containing protein (Fragment) OS=Colocasia esculenta OX=4460 GN=Taro_035757 PE=4 SV=1	PF00005/1.1E-5/ABC transporter	molecular_function:GO:0042626//ATPase-coupled transmembrane transporter activity;molecular_function:GO:0005524//ATP binding;biological_process:GO:0055085//transmembrane transport;cellular_component:GO:0016020//membrane;molecular_function:GO:0016887//ATP hydrolysis activity;
transcript_101340	CAA7392053.1/1.32e-52/unnamed protein product [Spirodela intermedia]	sp|Q8LPG1|FAX4_ARATH/3.62e-36/Protein FATTY ACID EXPORT 4, chloroplastic OS=Arabidopsis thaliana OX=3702 GN=FAX4 PE=2 SV=1	NA	At1g33260/4.62e-33/[T] KOG1187 Serine/threonine protein kinase	A0A843UXC5/3.91e-70/A0A843UXC5_COLES Protein FATTY ACID EXPORT 4, chloroplastic (Fragment) OS=Colocasia esculenta OX=4460 GN=Taro_018810 PE=3 SV=1	PTHR12668/1.1E-13/TRANSMEMBRANE PROTEIN 14, 15	cellular_component:GO:0009706//chloroplast inner membrane;molecular_function:GO:0015245//fatty acid transmembrane transporter activity;cellular_component:GO:0016020//membrane;biological_process:GO:0015908//fatty acid transport;
transcript_101342	KAJ8650695.1/8.83e-59/hypothetical protein MRB53_003718 [Persea americana]	NA	NA	NA	A0A1D1ZA61/5.79e-124/A0A1D1ZA61_9ARAE Ycf55-like protein OS=Anthurium amnicola OX=1678845 GN=sll1879_3 PE=4 SV=1	PTHR36807/1.8E-50/PHOSPHOGLYCOLATE PHOSPHATASE	NA
transcript_101344	CAA7408542.1/0.0/unnamed protein product [Spirodela intermedia]	sp|Q6KAI0|PNP2_ORYSJ/0.0/Polyribonucleotide nucleotidyltransferase 2, mitochondrial OS=Oryza sativa subsp. japonica OX=39947 GN=PNP2 PE=2 SV=1	pda:103711579/0.0/polyribonucleotide nucleotidyltransferase 2, mitochondrial; K00962 polyribonucleotide nucleotidyltransferase [EC:2.7.7.8]	At5g14580/0.0/[R] KOG1067 Predicted RNA-binding polyribonucleotide nucleotidyltransferase	A0A1D1ZK96/0.0/A0A1D1ZK96_9ARAE polyribonucleotide nucleotidyltransferase (Fragment) OS=Anthurium amnicola OX=1678845 GN=pnp_4 PE=3 SV=1	PF03726/7.8E-12/Polyribonucleotide nucleotidyltransferase, RNA binding domain	biological_process:GO:0006401//RNA catabolic process;molecular_function:GO:0004654//polyribonucleotide nucleotidyltransferase activity;cellular_component:GO:0005829//cytosol;cellular_component:GO:0009570//chloroplast stroma;biological_process:GO:0000965//mitochondrial RNA 3'-end processing;cellular_component:GO:0005739//mitochondrion;biological_process:GO:0006402//mRNA catabolic process;molecular…
transcript_101345	XP_034699181.1/9.24e-25/nucleolar protein dao-5-like [Vitis riparia]	NA	NA	At4g32610/1.85e-08/[C] KOG2536 MAM33, mitochondrial matrix glycoprotein	A0A1D1YHZ1/7.95e-43/A0A1D1YHZ1_9ARAE Uncharacterized protein OS=Anthurium amnicola OX=1678845 GN=g.103535 PE=4 SV=1	PTHR31365/1.2E-49/EXPRESSED PROTEIN	NA
transcript_101351	CAA2620472.1/4.87e-91/unnamed protein product [Spirodela intermedia] &gt;CAA6660222.1 unnamed protein product [Spirodela intermedia]	sp|Q6ZCC4|SDH6_ORYSJ/1.19e-64/Succinate dehydrogenase subunit 6, mitochondrial OS=Oryza sativa subsp. japonica OX=39947 GN=SDH6 PE=1 SV=1	NA	NA	A0A1D1YKW0/1.19e-99/A0A1D1YKW0_9ARAE Succinate dehydrogenase subunit 6, mitochondrial (Fragment) OS=Anthurium amnicola OX=1678845 GN=g.111112 PE=4 SV=1	PTHR36708/6.6E-54/SUCCINATE DEHYDROGENASE SUBUNIT 6, MITOCHONDRIAL	cellular_component:GO:0045273//respiratory chain complex II;cellular_component:GO:0005749//mitochondrial respiratory chain complex II, succinate dehydrogenase complex (ubiquinone);
transcript_10136	CAA7405576.1/8.92e-162/unnamed protein product [Spirodela intermedia]	NA	NA	NA	A0A1D1Y228/1.90e-214/A0A1D1Y228_9ARAE GTP cyclohydrolase 1 OS=Anthurium amnicola OX=1678845 GN=folE_9 PE=4 SV=1	PTHR36720/3.0E-108/TAF RNA POLYMERASE I SUBUNIT A	biological_process:GO:0006360//transcription by RNA polymerase I;cellular_component:GO:0000120//RNA polymerase I transcription regulator complex;
transcript_101363	AIZ68171.1/2.63e-272/60S ribosomal protein L3 [Albuca bracteata]	sp|P35684|RL3_ORYSJ/9.93e-258/Large ribosomal subunit protein uL3 OS=Oryza sativa subsp. japonica OX=39947 GN=RPL3 PE=2 SV=2	pda:103704368/5.68e-271/60S ribosomal protein L3; K02925 large subunit ribosomal protein L3e	At1g43170/1.32e-251/[J] KOG0746 60S ribosomal protein L3 and related proteins	A0A843WEJ9/3.96e-278/A0A843WEJ9_COLES 60S ribosomal protein L3 OS=Colocasia esculenta OX=4460 GN=Taro_035889 PE=3 SV=1	PF00297/2.6E-193/Ribosomal protein L3	molecular_function:GO:0003735//structural constituent of ribosome;cellular_component:GO:0005840//ribosome;biological_process:GO:0006412//translation;molecular_function:GO:0003723//RNA binding;cellular_component:GO:0022625//cytosolic large ribosomal subunit;
transcript_101368	URE22799.1/2.88e-162/polyphenol oxidase [Musa troglodytarum]	sp|O81103|PPO_PRUAR/1.15e-146/Polyphenol oxidase latent form, chloroplastic OS=Prunus armeniaca OX=36596 GN=PPO PE=1 SV=1	mus:103990742/1.66e-161/polyphenol oxidase, chloroplastic-like; K00422 polyphenol oxidase [EC:1.10.3.1]	Hs4507753_1/3.05e-06/[E] TWOG0221 Predicted tyrosinase	A0A843XW89/1.18e-227/A0A843XW89_COLES Tyrosinase copper-binding domain-containing protein OS=Colocasia esculenta OX=4460 GN=Taro_056457 PE=3 SV=1	PTHR11474/5.5E-111/TYROSINASE FAMILY MEMBER	molecular_function:GO:0004097//catechol oxidase activity;molecular_function:GO:0016491//oxidoreductase activity;
transcript_101373	KAG1367642.1/1.52e-126/casein kinase 1-like protein 2 [Cocos nucifera]	sp|Q9CAI5|CKL2_ARATH/1.09e-95/Casein kinase 1-like protein 2 OS=Arabidopsis thaliana OX=3702 GN=CKL2 PE=1 SV=1	ming:122075261/4.17e-127/casein kinase 1-like protein 2; K02218 casein kinase 1 [EC:2.7.11.1]	At1g72710/2.35e-95/[T] KOG1164 Casein kinase (serine/threonine/tyrosine protein kinase)	A0A1D1XUA5/8.17e-136/A0A1D1XUA5_9ARAE non-specific serine/threonine protein kinase OS=Anthurium amnicola OX=1678845 GN=At4g26100_28 PE=3 SV=1	PTHR11909/3.5E-21/CASEIN KINASE-RELATED	NA
transcript_101377	CAA7408964.1/1.27e-168/unnamed protein product [Spirodela intermedia]	sp|Q94A40|COPA1_ARATH/1.50e-157/Coatomer subunit alpha-1 OS=Arabidopsis thaliana OX=3702 GN=At1g62020 PE=2 SV=2	msin:131253325/2.08e-164/coatomer subunit alpha-1-like; K05236 coatomer subunit alpha	At1g62020/3.25e-157/[U] KOG0292 Vesicle coat complex COPI, alpha subunit	A0A1D1YJ85/1.88e-171/A0A1D1YJ85_9ARAE Coatomer subunit alpha-1 (Fragment) OS=Anthurium amnicola OX=1678845 GN=Os03g0711400_2 PE=4 SV=1	PS50294/10.706503/Trp-Asp (WD) repeats circular profile.	biological_process:GO:0006886//intracellular protein transport;molecular_function:GO:0005515//protein binding;cellular_component:GO:0030126//COPI vesicle coat;biological_process:GO:0006890//retrograde vesicle-mediated transport, Golgi to endoplasmic reticulum;biological_process:GO:0006891//intra-Golgi vesicle-mediated transport;biological_process:GO:0006888//endoplasmic reticulum to Golgi vesicle…
transcript_101379	XP_020104756.1/4.35e-109/uncharacterized protein LOC109721501 isoform X3 [Ananas comosus]	sp|Q84W56|RNJ_ARATH/3.58e-80/Ribonuclease J OS=Arabidopsis thaliana OX=3702 GN=RNJ PE=1 SV=1	NA	At5g63430/1.74e-85/[K] KOG4282 Transcription factor GT-2 and related proteins, contains trihelix DNA-binding/SANT domain	A0A1D1YQF8/6.39e-162/A0A1D1YQF8_9ARAE Ribonuclease J (Fragment) OS=Anthurium amnicola OX=1678845 GN=Cgl1970_1 PE=4 SV=1	PF13837/5.1E-17/Myb/SANT-like DNA-binding domain	NA
transcript_10138	XP_029119288.1/2.19e-18/nascent polypeptide-associated complex subunit alpha, muscle-specific form isoform X10 [Elaeis guineensis]	NA	NA	NA	A0A1D1XCY5/4.45e-81/A0A1D1XCY5_9ARAE Receptor-like serine/threonine-protein kinase ALE2 OS=Anthurium amnicola OX=1678845 GN=ALE2_11 PE=4 SV=1	NA	NA
transcript_101386	CAA7397822.1/7.47e-260/unnamed protein product [Spirodela intermedia]	sp|F4IPY2|SYCM_ARATH/6.04e-233/Cysteine--tRNA ligase, chloroplastic/mitochondrial OS=Arabidopsis thaliana OX=3702 GN=SYCO PE=2 SV=1	msin:131254848/2.54e-254/cysteine--tRNA ligase, chloroplastic/mitochondrial isoform X1; K01883 cysteinyl-tRNA synthetase [EC:6.1.1.16]	At2g31170/1.31e-232/[J] KOG2007 Cysteinyl-tRNA synthetase	A0A1D1XM00/2.38e-278/A0A1D1XM00_9ARAE cysteine--tRNA ligase OS=Anthurium amnicola OX=1678845 GN=cysS_21 PE=3 SV=1	SM00840/6.6E-4/dalr_2_4	molecular_function:GO:0000166//nucleotide binding;biological_process:GO:0006423//cysteinyl-tRNA aminoacylation;cellular_component:GO:0005737//cytoplasm;molecular_function:GO:0005524//ATP binding;molecular_function:GO:0004817//cysteine-tRNA ligase activity;
transcript_101389	CAA2614026.1/1.09e-145/unnamed protein product [Spirodela intermedia] &gt;CAA6653839.1 unnamed protein product [Spirodela intermedia] &gt;CAA7388241.1 unnamed protein product [Spirodela intermedia]	sp|P42211|ASPRX_ORYSJ/7.47e-121/Aspartic proteinase OS=Oryza sativa subsp. japonica OX=39947 GN=RAP PE=2 SV=2	egu:105035462/3.06e-141/aspartic proteinase; K08245 phytepsin [EC:3.4.23.40]	At1g11910/7.38e-116/[O] KOG1339 Aspartyl protease	A0A1D1Y611/1.85e-168/A0A1D1Y611_9ARAE Aspartic proteinase (Fragment) OS=Anthurium amnicola OX=1678845 GN=RAP_3 PE=3 SV=1	PTHR47966/2.9E-100/BETA-SITE APP-CLEAVING ENZYME, ISOFORM A-RELATED	biological_process:GO:0006508//proteolysis;molecular_function:GO:0004190//aspartic-type endopeptidase activity;
transcript_10139	CAA7390871.1/0.0/unnamed protein product [Spirodela intermedia]	sp|Q8LA32|LUL4_ARATH/7.76e-06/Probable E3 ubiquitin-protein ligase LUL4 OS=Arabidopsis thaliana OX=3702 GN=LUL4 PE=2 SV=1	mus:103982115/6.94e-48/uncharacterized protein LOC103982115; K01931 protein neuralized [EC:2.3.2.27]	At2g34920/3.17e-22/[O] LSE0178 A Predicted E3 ubiquitin ligase	A0A843VAH8/0.0/A0A843VAH8_COLES RING-type domain-containing protein OS=Colocasia esculenta OX=4460 GN=Taro_023327 PE=4 SV=1	PTHR46519/3.5E-275/RING/U-BOX SUPERFAMILY PROTEIN	NA
transcript_101392	CAA2631231.1/1.20e-63/unnamed protein product [Spirodela intermedia] &gt;CAA6670474.1 unnamed protein product [Spirodela intermedia]	sp|F4HRS2|SWTIE_ARATH/3.80e-25/Protein SWEETIE OS=Arabidopsis thaliana OX=3702 GN=SWEETIE PE=1 SV=2	NA	At1g67140/1.05e-21/[S] KOG1822 Uncharacterized conserved protein	A0A1D1XDF5/4.53e-101/A0A1D1XDF5_9ARAE Uncharacterized protein OS=Anthurium amnicola OX=1678845 GN=g.101375 PE=4 SV=1	PTHR46975/1.7E-55/PROTEIN SWEETIE	biological_process:GO:0005975//carbohydrate metabolic process;
transcript_101394	CAA7391240.1/1.32e-84/unnamed protein product [Spirodela intermedia]	NA	NA	NA	A0A1D1ZCU9/4.51e-129/A0A1D1ZCU9_9ARAE Thiaminase-1 OS=Anthurium amnicola OX=1678845 GN=THI1_1 PE=4 SV=1	PTHR35477/6.6E-68/OS06G0728500 PROTEIN	NA
transcript_101399	CAA7405342.1/4.17e-132/unnamed protein product [Spirodela intermedia]	NA	pda:103703114/7.98e-132/nicalin-like; K26499 BOS complex subunit NCLN	At3g44330/3.24e-115/[E] KOG2526 Predicted aminopeptidases - M20/M25/M40 family	A0A1D1Z9C2/1.44e-143/A0A1D1Z9C2_9ARAE Nicalin (Fragment) OS=Anthurium amnicola OX=1678845 GN=Ncln_0 PE=3 SV=1	PTHR31826/1.0E-89/NICALIN	cellular_component:GO:0016020//membrane;biological_process:GO:0009966//regulation of signal transduction;
transcript_1014	NA	NA	NA	NA	NA	NA	NA
transcript_101402	CAA7408202.1/1.10e-129/unnamed protein product [Spirodela intermedia]	sp|B7FA90|HPT1_ORYSJ/1.79e-120/Probable homogentisate phytyltransferase 1, chloroplastic OS=Oryza sativa subsp. japonica OX=39947 GN=HPT1 PE=2 SV=1	pda:103707082/4.36e-127/probable homogentisate phytyltransferase 1, chloroplastic isoform X2; K09833 homogentisate phytyltransferase / homogentisate geranylgeranyltransferase [EC:2.5.1.115 2.5.1.116]	NA	A0A7I8LEG1/7.24e-130/A0A7I8LEG1_SPIIN Uncharacterized protein OS=Spirodela intermedia OX=51605 GN=SI8410_14018880 PE=3 SV=1	PTHR43009/1.2E-121/HOMOGENTISATE SOLANESYLTRANSFERASE, CHLOROPLASTIC	molecular_function:GO:0016765//transferase activity, transferring alkyl or aryl (other than methyl) groups;cellular_component:GO:0016020//membrane;
transcript_101404	CAA7407971.1/1.40e-163/unnamed protein product [Spirodela intermedia]	sp|Q66GR3|BH130_ARATH/2.90e-60/Transcription factor bHLH130 OS=Arabidopsis thaliana OX=3702 GN=BHLH130 PE=1 SV=1	lbb:132632331/1.94e-10/transcription factor BC1-like; K18878 BHLH transcription factor Upa20	At2g42280/5.45e-55/[KT] LSE0107 A bHLH transcription factor	A0A1D1YA11/1.07e-170/A0A1D1YA11_9ARAE Transcription factor bHLH130 OS=Anthurium amnicola OX=1678845 GN=BHLH130_0 PE=3 SV=1	PS50888/15.262407/Myc-type, basic helix-loop-helix (bHLH) domain profile.	biological_process:GO:0006357//regulation of transcription by RNA polymerase II;molecular_function:GO:0000981//DNA-binding transcription factor activity, RNA polymerase II-specific;cellular_component:GO:0005634//nucleus;molecular_function:GO:0046983//protein dimerization activity;biological_process:GO:0006355//regulation of DNA-templated transcription;molecular_function:GO:0003700//DNA-binding tr…
transcript_101409	XP_008810336.2/6.09e-119/squamosa promoter-binding-like protein 6 [Phoenix dactylifera]	sp|Q9S7P5|SPL12_ARATH/4.26e-74/Squamosa promoter-binding-like protein 12 OS=Arabidopsis thaliana OX=3702 GN=SPL12 PE=1 SV=1	mdm:103413440/5.97e-18/uncharacterized protein LOC103413440 isoform X1; K13415 protein brassinosteroid insensitive 1 [EC:2.7.10.1 2.7.11.1]	NA	A0A1D1XPS6/2.25e-144/A0A1D1XPS6_9ARAE Squamosa promoter-binding-like protein 12 OS=Anthurium amnicola OX=1678845 GN=SPL12_4 PE=4 SV=1	PF03110/1.9E-27/SBP domain	molecular_function:GO:0003677//DNA binding;
transcript_101410	CAA2617924.1/2.83e-38/unnamed protein product [Spirodela intermedia] &gt;CAA6657617.1 unnamed protein product [Spirodela intermedia]	NA	NA	NA	A0A1D1XVP8/7.04e-84/A0A1D1XVP8_9ARAE Pre-mRNA 3'-end-processing factor FIP1 (Fragment) OS=Anthurium amnicola OX=1678845 GN=fip1l1_5 PE=3 SV=1	PTHR36884/7.5E-57/FIP1[III]-LIKE PROTEIN	cellular_component:GO:0016607//nuclear speck;biological_process:GO:0006397//mRNA processing;molecular_function:GO:0003723//RNA binding;biological_process:GO:0006396//RNA processing;
transcript_101417	NA	NA	NA	NA	NA	NA	NA
transcript_10142	CAA7407542.1/3.22e-220/unnamed protein product [Spirodela intermedia]	sp|F4HZK4|REC3_ARATH/3.46e-74/Protein REDUCED CHLOROPLAST COVERAGE 3 OS=Arabidopsis thaliana OX=3702 GN=REC3 PE=3 SV=1	egu:105032569/5.59e-178/protein TSS isoform X2; K03255 protein TIF31	At1g15290/7.19e-74/[R] KOG1839 Uncharacterized protein CLU1/cluA/TIF31 involved in mitochondrial morphology/distribution, also found associated with eIF-3	A0A1D1ZDP9/5.71e-266/A0A1D1ZDP9_9ARAE Uncharacterized protein (Fragment) OS=Anthurium amnicola OX=1678845 GN=g.110612 PE=4 SV=1	PS50005/9.3519/TPR repeat profile.	biological_process:GO:0006996//organelle organization;cellular_component:GO:0005737//cytoplasm;molecular_function:GO:0005515//protein binding;
transcript_101420	CAA7395872.1/3.47e-302/unnamed protein product [Spirodela intermedia]	sp|F4HVG8|CSK_ARATH/2.53e-196/Chloroplast sensor kinase, chloroplastic OS=Arabidopsis thaliana OX=3702 GN=CSK PE=1 SV=1	mus:103996014/1.89e-199/LOW QUALITY PROTEIN: uncharacterized protein LOC103996014; K03517 quinolinate synthase [EC:2.5.1.72]	NA	A0A1D1YXU2/6.83e-314/A0A1D1YXU2_9ARAE Adaptive-response sensory-kinase sasA (Fragment) OS=Anthurium amnicola OX=1678845 GN=sasA_6 PE=4 SV=1	PTHR48206/3.8E-263/CHLOROPLAST SENSOR KINASE, CHLOROPLASTIC	NA
transcript_101428	CAA7404822.1/5.91e-65/unnamed protein product [Spirodela intermedia]	sp|Q9LF06|POQ_ARATH/6.78e-11/Protein PAL OF QUIRKY OS=Arabidopsis thaliana OX=3702 GN=POQ PE=1 SV=1	msin:131245687/5.78e-08/uncharacterized protein LOC131245687; K08596 sentrin-specific protease 7 [EC:3.4.22.68]	At3g26510/2.34e-42/[R] LSE0156 A PB1 domain	A0A1D1Y615/1.92e-79/A0A1D1Y615_9ARAE Translation initiation factor IF-2 OS=Anthurium amnicola OX=1678845 GN=infB_21 PE=4 SV=1	PF00564/1.3E-12/PB1 domain	molecular_function:GO:0005515//protein binding;
transcript_101432	CAA7397822.1/6.96e-175/unnamed protein product [Spirodela intermedia]	sp|F4IPY2|SYCM_ARATH/2.81e-162/Cysteine--tRNA ligase, chloroplastic/mitochondrial OS=Arabidopsis thaliana OX=3702 GN=SYCO PE=2 SV=1	ming:122083263/4.21e-167/cysteine--tRNA ligase, chloroplastic/mitochondrial isoform X1; K01883 cysteinyl-tRNA synthetase [EC:6.1.1.16]	At2g31170/6.07e-162/[J] KOG2007 Cysteinyl-tRNA synthetase	A0A843XJ33/1.40e-192/A0A843XJ33_COLES cysteine--tRNA ligase OS=Colocasia esculenta OX=4460 GN=Taro_052137 PE=3 SV=1	PTHR10890/7.6E-138/CYSTEINYL-TRNA SYNTHETASE	molecular_function:GO:0004817//cysteine-tRNA ligase activity;cellular_component:GO:0005737//cytoplasm;molecular_function:GO:0005524//ATP binding;biological_process:GO:0006423//cysteinyl-tRNA aminoacylation;
transcript_101433	NA	NA	NA	NA	NA	NA	NA
transcript_10144	XP_058069555.1/1.24e-277/kinesin-like protein KIN-8B isoform X1 [Magnolia sinica]	sp|Q10E64|KN8B_ORYSJ/8.30e-241/Kinesin-like protein KIN-8B OS=Oryza sativa subsp. japonica OX=39947 GN=KIN8B PE=2 SV=1	msin:131218782/9.76e-279/kinesin-like protein KIN-8B isoform X1; K26157 kinesin family member 19	At3g49650/3.09e-224/[Z] KOG0242 Kinesin-like protein	A0A1D1ZKC5/0.0/A0A1D1ZKC5_9ARAE Kinesin-like protein OS=Anthurium amnicola OX=1678845 GN=KIF19_2 PE=3 SV=1	PTHR47968/5.5E-98/CENTROMERE PROTEIN E	biological_process:GO:0007018//microtubule-based movement;molecular_function:GO:0003777//microtubule motor activity;molecular_function:GO:0005524//ATP binding;molecular_function:GO:0008017//microtubule binding;
transcript_101440	XP_038989732.1/1.23e-115/oxysterol-binding protein-related protein 1D-like isoform X2 [Phoenix dactylifera]	sp|Q9SAF0|ORP1D_ARATH/4.12e-84/Oxysterol-binding protein-related protein 1D OS=Arabidopsis thaliana OX=3702 GN=ORP1D PE=2 SV=1	pda:103720191/2.16e-116/oxysterol-binding protein-related protein 1D isoform X1; K20456 oxysterol-binding protein 1	At1g13170/8.93e-84/[I] KOG1737 Oxysterol-binding protein	A0A1D1ZA57/3.83e-174/A0A1D1ZA57_9ARAE Oxysterol-binding protein-related protein 1D OS=Anthurium amnicola OX=1678845 GN=ORP1D_1 PE=4 SV=1	SM00233/5.5E-13/PH_update	molecular_function:GO:0032934//sterol binding;molecular_function:GO:0015248//sterol transporter activity;cellular_component:GO:0005829//cytosol;molecular_function:GO:0008289//lipid binding;cellular_component:GO:0016020//membrane;
transcript_101443	CAA7389301.1/5.72e-35/unnamed protein product [Spirodela intermedia]	sp|Q8GYP3|RDM4_ARATH/9.10e-17/RNA-directed DNA methylation 4 OS=Arabidopsis thaliana OX=3702 GN=RDM4 PE=1 SV=1	NA	NA	A0A843XD53/9.18e-39/A0A843XD53_COLES Transcription factor Iwr1 domain-containing protein OS=Colocasia esculenta OX=4460 GN=Taro_050214 PE=3 SV=1	PTHR31934/3.0E-13/ALPHA/BETA-HYDROLASES SUPERFAMILY PROTEIN	NA
transcript_101455	KAK1296621.1/1.14e-27/GDSL esterase/lipase [Acorus calamus]	sp|Q8L5Z1|GDL17_ARATH/6.46e-23/GDSL esterase/lipase At1g33811 OS=Arabidopsis thaliana OX=3702 GN=At1g33811 PE=2 SV=1	ats:109773794/1.31e-17/uncharacterized protein LOC109773794; K14209 solute carrier family 36 (proton-coupled amino acid transporter)	At1g33810/9.48e-22/[RI] LSE0388 A Predicted lipase	A0A843V5F2/2.85e-36/A0A843V5F2_COLES GDSL esterase/lipase OS=Colocasia esculenta OX=4460 GN=Taro_021468 PE=3 SV=1	PTHR45650/4.2E-29/GDSL-LIKE LIPASE/ACYLHYDROLASE-RELATED	molecular_function:GO:0016788//hydrolase activity, acting on ester bonds;
transcript_101457	CAA7397387.1/8.03e-64/unnamed protein product [Spirodela intermedia]	sp|Q9AXA6|ABIL1_ORYSJ/2.02e-47/Probable protein ABIL1 OS=Oryza sativa subsp. japonica OX=39947 GN=Os01g0622700 PE=2 SV=1	NA	At2g46220/2.26e-36/[TZ] KOG2546 Abl interactor ABI-1, contains SH3 domain	A0A1D1ZIT0/6.08e-89/A0A1D1ZIT0_9ARAE Protein ABIL1 OS=Anthurium amnicola OX=1678845 GN=Os01g0622700_2 PE=3 SV=1	PTHR10460/9.0E-35/ABL INTERACTOR FAMILY MEMBER	NA
transcript_101458	KAH9752932.1/1.11e-94/hypothetical protein KPL71_014900 [Citrus sinensis]	NA	nta:107767874/9.56e-38/uncharacterized LOC107767874; K06630 14-3-3 protein epsilon	At3g59720/1.45e-30/[R] KOG0017 FOG: Transposon-encoded proteins with TYA, reverse transcriptase, integrase domains in various combinations	A0A8B9AWZ4/1.35e-91/A0A8B9AWZ4_PHODC Uncharacterized protein LOC103698532 isoform X3 OS=Phoenix dactylifera OX=42345 GN=LOC103698532 PE=4 SV=1	PTHR34676/3.4E-44/DUF4219 DOMAIN-CONTAINING PROTEIN-RELATED	NA
transcript_101459	CAA2627840.1/4.09e-237/unnamed protein product [Spirodela intermedia] &gt;CAA6667096.1 unnamed protein product [Spirodela intermedia] &gt;CAA7403908.1 unnamed protein product [Spirodela intermedia]	sp|O24629|SIGA_ARATH/1.13e-190/RNA polymerase sigma factor sigA OS=Arabidopsis thaliana OX=3702 GN=SIGA PE=1 SV=1	tss:122645760/2.25e-219/RNA polymerase sigma factor sigA; K03086 RNA polymerase primary sigma factor	At1g64860/2.45e-190/[K] LSE1296 A Plastidial RNA polymerase sigma-subunit	A0A1D1XG44/4.78e-278/A0A1D1XG44_9ARAE RNA polymerase sigma factor rpoD2 OS=Anthurium amnicola OX=1678845 GN=rpoD2_3 PE=3 SV=1	PF04539/1.2E-6/Sigma-70 region 3	biological_process:GO:0006355//regulation of DNA-templated transcription;molecular_function:GO:0003700//DNA-binding transcription factor activity;biological_process:GO:0006352//DNA-templated transcription initiation;
transcript_10146	KAG1365309.1/0.0/RGS domain-containing serine/threonine-protein kinase A [Cocos nucifera]	sp|Q9FPR3|EDR1_ARATH/6.52e-104/Serine/threonine-protein kinase EDR1 OS=Arabidopsis thaliana OX=3702 GN=EDR1 PE=1 SV=1	pcin:129302920/7.80e-111/probable serine/threonine-protein kinase SIS8; K04424 sterile alpha motif and leucine zipper containing kinase AZK [EC:2.7.11.25]	At3g06620/3.78e-274/[T] KOG0192 Tyrosine kinase specific for activated (GTP-bound) p21cdc42Hs	A0A1D1YKK8/0.0/A0A1D1YKK8_9ARAE Serine/threonine-protein kinase CTR1 OS=Anthurium amnicola OX=1678845 GN=CTR1_46 PE=4 SV=1	PS50112/16.284029/PAS repeat profile.	biological_process:GO:0006468//protein phosphorylation;molecular_function:GO:0004672//protein kinase activity;molecular_function:GO:0005524//ATP binding;molecular_function:GO:0004674//protein serine/threonine kinase activity;
transcript_101465	NA	NA	NA	NA	NA	NA	NA
transcript_101468	CAA7404106.1/7.67e-207/unnamed protein product [Spirodela intermedia]	sp|Q9LJI9|PP260_ARATH/1.57e-152/Pentatricopeptide repeat-containing protein At3g28660 OS=Arabidopsis thaliana OX=3702 GN=PCMP-E80 PE=2 SV=1	pda:103716421/1.89e-74/ATP-dependent zinc metalloprotease FTSH 6, chloroplastic-like; K03798 cell division protease FtsH [EC:3.4.24.-]	At3g28640/1.65e-134/[R] KOG4197 FOG: PPR repeat	A0A843V9F7/2.23e-261/A0A843V9F7_COLES Pentatricopeptide repeat-containing protein OS=Colocasia esculenta OX=4460 GN=Taro_025146 PE=4 SV=1	PF20431/4.0E-10/E motif	molecular_function:GO:0003723//RNA binding;biological_process:GO:0009451//RNA modification;
transcript_10147	CAA7388711.1/5.92e-186/unnamed protein product [Spirodela intermedia]	NA	NA	NA	A0A1D1YKL2/1.95e-275/A0A1D1YKL2_9ARAE Uncharacterized protein (Fragment) OS=Anthurium amnicola OX=1678845 GN=g.61049 PE=4 SV=1	PTHR35701/4.3E-152/OS11G0148400 PROTEIN	NA
transcript_101474	CAB1184623.1/3.81e-72/unnamed protein product [Spirodela intermedia]	sp|Q84VX3|ALF4_ARATH/2.70e-36/Aberrant root formation protein 4 OS=Arabidopsis thaliana OX=3702 GN=ALF4 PE=1 SV=2	pda:103715975/2.38e-60/aberrant root formation protein 4 isoform X1; K23345 glomulin	At5g11030/1.93e-33/[TR] TWOG0631 FAP48, modulator of peptydil-prolyl cis-trans isomerase activity of immunophilins FKBP59 and FKBP12	A0A1D1XG73/5.34e-96/A0A1D1XG73_9ARAE Aberrant root formation protein 4 OS=Anthurium amnicola OX=1678845 GN=ALF4_0 PE=4 SV=1	PTHR15430/5.5E-40/GLOMULIN	molecular_function:GO:0055105//ubiquitin-protein transferase inhibitor activity;cellular_component:GO:0005737//cytoplasm;
transcript_101479	CAA7402649.1/0.0/unnamed protein product [Spirodela intermedia]	sp|Q6I581|GH35_ORYSJ/7.35e-291/Jasmonoyl--L-amino acid synthetase GH3.5 OS=Oryza sativa subsp. japonica OX=39947 GN=GH3.5 PE=1 SV=1	mus:103992744/6.28e-314/jasmonic acid-amido synthetase JAR1-like; K14506 jasmonic acid-amino synthetase [EC:6.3.2.52]	At2g46370/3.18e-255/[R] TWOG0166 Auxin-responsive GH3 protein and related proteins	A0A843TWL1/0.0/A0A843TWL1_COLES Jasmonic acid-amido synthetase JAR1 OS=Colocasia esculenta OX=4460 GN=Taro_008255 PE=3 SV=1	PF23572/6.4E-26/GH3 family C-terminal domain	cellular_component:GO:0005737//cytoplasm;molecular_function:GO:0016881//acid-amino acid ligase activity;
transcript_10148	XP_058103008.1/1.30e-82/uncharacterized protein LOC131246671 isoform X2 [Magnolia sinica]	NA	NA	At3g26890/1.28e-22/[S] KOG2306 Uncharacterized conserved protein	A0A1D1Y581/9.07e-158/A0A1D1Y581_9ARAE Protein FAM214B OS=Anthurium amnicola OX=1678845 GN=FAM214B_2 PE=4 SV=1	PTHR13199/7.8E-43/GH03947P	NA
transcript_101482	CAA2620053.1/1.40e-74/unnamed protein product [Spirodela intermedia] &gt;CAA6659801.1 unnamed protein product [Spirodela intermedia]	sp|Q9FKC3|PP424_ARATH/7.07e-62/Pentatricopeptide repeat-containing protein At5g48730, chloroplastic OS=Arabidopsis thaliana OX=3702 GN=At5g48730 PE=2 SV=2	apan:127254713/9.80e-10/pentatricopeptide repeat-containing protein At2g18940, chloroplastic; K17710 pentatricopeptide repeat domain-containing protein 1	At5g48730/7.67e-50/[R] KOG4197 FOG: PPR repeat	A0A1D1ZBQ4/9.63e-79/A0A1D1ZBQ4_9ARAE Pentatricopeptide repeat-containing protein At5g48730, chloroplastic (Fragment) OS=Anthurium amnicola OX=1678845 GN=At5g48730_5 PE=3 SV=1	PTHR47932/1.2E-105/ATPASE EXPRESSION PROTEIN 3	molecular_function:GO:0003729//mRNA binding;
transcript_101485	CAA2626805.1/1.77e-83/unnamed protein product [Spirodela intermedia] &gt;CAA6666103.1 unnamed protein product [Spirodela intermedia]	NA	NA	NA	A0A1D1XTC1/4.50e-101/A0A1D1XTC1_9ARAE DNA ligase 4 OS=Anthurium amnicola OX=1678845 GN=LIG4_13 PE=4 SV=1	PTHR35505/6.3E-54/OS01G0600300 PROTEIN	NA
transcript_101489	OVA07066.1/5.06e-170/AAA+ ATPase domain [Macleaya cordata]	NA	psom:113318613/4.99e-163/ATP-dependent DNA helicase PIF1-like; K15255 ATP-dependent DNA helicase PIF1 [EC:5.6.2.3]	SPBC887.14c/3.70e-85/[D] KOG0987 DNA helicase PIF1/RRM3	A0A1D1YJ28/8.77e-237/A0A1D1YJ28_9ARAE ATP-dependent DNA helicase (Fragment) OS=Anthurium amnicola OX=1678845 GN=pif1_1 PE=3 SV=1	PF21530/6.0E-6/DNA helicase Pif1, 2B domain	biological_process:GO:0006281//DNA repair;molecular_function:GO:0003678//DNA helicase activity;biological_process:GO:0000723//telomere maintenance;
transcript_101493	CAA7389589.1/1.54e-315/unnamed protein product [Spirodela intermedia]	NA	pavi:110766748/6.27e-44/uncharacterized protein LOC110766748; K07456 DNA mismatch repair protein MutS2	NA	A0A1D1ZCV9/0.0/A0A1D1ZCV9_9ARAE Uncharacterized protein L728 OS=Anthurium amnicola OX=1678845 GN=MIMI_L728_0 PE=4 SV=1	PTHR31373/1.1E-282/OS06G0652100 PROTEIN	NA
transcript_101494	CAA2627840.1/1.24e-181/unnamed protein product [Spirodela intermedia] &gt;CAA6667096.1 unnamed protein product [Spirodela intermedia] &gt;CAA7403908.1 unnamed protein product [Spirodela intermedia]	sp|O24629|SIGA_ARATH/1.76e-148/RNA polymerase sigma factor sigA OS=Arabidopsis thaliana OX=3702 GN=SIGA PE=1 SV=1	pda:103720730/1.66e-178/RNA polymerase sigma factor sigA isoform X1; K03086 RNA polymerase primary sigma factor	At1g64860/3.82e-148/[K] LSE1296 A Plastidial RNA polymerase sigma-subunit	A0A843VVZ1/3.91e-215/A0A843VVZ1_COLES RNA polymerase sigma-70 domain-containing protein OS=Colocasia esculenta OX=4460 GN=Taro_031936 PE=3 SV=1	PS00715/-/Sigma-70 factors family signature 1.	biological_process:GO:0006355//regulation of DNA-templated transcription;molecular_function:GO:0003700//DNA-binding transcription factor activity;biological_process:GO:0006352//DNA-templated transcription initiation;
transcript_101495	CAA7407195.1/8.09e-290/unnamed protein product [Spirodela intermedia]	sp|Q9FMA3|PEX5_ARATH/2.79e-181/Peroxisome biogenesis protein 5 OS=Arabidopsis thaliana OX=3702 GN=PEX5 PE=1 SV=1	pda:103718940/3.68e-262/peroxisome biogenesis protein 5-like isoform X1; K13342 peroxin-5	At5g56290/6.05e-181/[R] KOG1125 TPR repeat-containing protein	A0A1D1Y2M2/1.08e-294/A0A1D1Y2M2_9ARAE Peroxin-5 OS=Anthurium amnicola OX=1678845 GN=PEX5_9 PE=3 SV=1	PTHR10130/2.5E-97/PEROXISOMAL TARGETING SIGNAL 1 RECEPTOR PEX5	biological_process:GO:0016560//protein import into peroxisome matrix, docking;molecular_function:GO:0005515//protein binding;cellular_component:GO:0005829//cytosol;cellular_component:GO:0005778//peroxisomal membrane;molecular_function:GO:0005052//peroxisome matrix targeting signal-1 binding;
transcript_101499	CAA7396125.1/1.92e-194/unnamed protein product [Spirodela intermedia]	NA	nnu:104604129/3.67e-168/uncharacterized LOC104604129; K19525 vacuolar protein sorting-associated protein 13A/C	At1g48090/2.64e-146/[U] KOG1809 Vacuolar protein sorting-associated protein	A0A7I8KGK2/1.26e-194/A0A7I8KGK2_SPIIN C2 domain-containing protein OS=Spirodela intermedia OX=51605 GN=SI8410_05006788 PE=4 SV=1	PTHR45523/3.0E-93/TETRATRICOPEPTIDE REPEAT (TPR)-CONTAINING PROTEIN-RELATED	NA
transcript_10150	NA	NA	NA	NA	NA	NA	NA
transcript_101505	CAA7405989.1/1.34e-182/unnamed protein product [Spirodela intermedia]	sp|Q8RXC8|RBK2_ARATH/4.44e-141/Receptor-like cytosolic serine/threonine-protein kinase RBK2 OS=Arabidopsis thaliana OX=3702 GN=RBK2 PE=1 SV=1	var:108330779/1.02e-102/cadmium/zinc-transporting ATPase HMA3-like; K01534 Zn2+/Cd2+-exporting ATPase [EC:7.2.2.12 7.2.2.21]	At5g18910/1.22e-130/[T] KOG1187 Serine/threonine protein kinase	A0A843X310/8.74e-215/A0A843X310_COLES Protein kinase domain-containing protein OS=Colocasia esculenta OX=4460 GN=Taro_046847 PE=4 SV=1	PS00108/-/Serine/Threonine protein kinases active-site signature.	molecular_function:GO:0004672//protein kinase activity;molecular_function:GO:0005524//ATP binding;biological_process:GO:0006468//protein phosphorylation;
transcript_101506	NA	NA	NA	NA	NA	NA	NA
transcript_101511	CAA7401099.1/2.05e-84/unnamed protein product [Spirodela intermedia]	NA	bvg:104885351/4.89e-09/microspherule protein 1-like; K11674 microspherule protein 1	At3g54350/7.37e-44/[KT] KOG2293 Daxx-interacting protein MSP58/p78, contains FHA domain	A0A1D1XLM1/5.81e-98/A0A1D1XLM1_9ARAE Microspherule protein 1 OS=Anthurium amnicola OX=1678845 GN=Mcrs1_0 PE=4 SV=1	PTHR13233/1.1E-57/MICROSPHERULE PROTEIN 1	molecular_function:GO:0005515//protein binding;molecular_function:GO:0002151//G-quadruplex RNA binding;cellular_component:GO:0031011//Ino80 complex;biological_process:GO:0045944//positive regulation of transcription by RNA polymerase II;cellular_component:GO:0044545//NSL complex;cellular_component:GO:0071339//MLL1 complex;
transcript_101515	KAJ4758784.1/1.42e-48/Gag/pol polyprotein [Rhynchospora pubera]	NA	NA	NA	A0A7J0D6W7/7.71e-17/A0A7J0D6W7_9ERIC Uncharacterized protein OS=Actinidia rufa OX=165716 GN=Acr_00g0002280 PE=4 SV=1	PTHR32108/2.1E-11/DNA-DIRECTED RNA POLYMERASE SUBUNIT ALPHA	NA
transcript_101519	VAH62262.1/1.39e-98/unnamed protein product [Triticum turgidum subsp. durum]	sp|Q9FLW9|PKP2_ARATH/3.68e-90/Plastidial pyruvate kinase 2 OS=Arabidopsis thaliana OX=3702 GN=PKP2 PE=1 SV=1	msin:131245112/1.54e-95/plastidial pyruvate kinase 2-like; K00873 pyruvate kinase [EC:2.7.1.40]	At5g52920/7.96e-90/[G] KOG2323 Pyruvate kinase	A0A9R0RLE3/9.14e-99/A0A9R0RLE3_TRITD Pyruvate kinase OS=Triticum turgidum subsp. durum OX=4567 GN=TRITD_3Av1G159740 PE=3 SV=1	PR01050/1.8E-36/Pyruvate kinase family signature	molecular_function:GO:0030955//potassium ion binding;molecular_function:GO:0004743//pyruvate kinase activity;biological_process:GO:0006096//glycolytic process;molecular_function:GO:0000287//magnesium ion binding;
transcript_101526	KAJ6837992.1/5.01e-86/folylpolyglutamate synthase-like isoform X2 [Iris pallida]	sp|F4K2A1|FPGS1_ARATH/1.10e-77/Folylpolyglutamate synthase OS=Arabidopsis thaliana OX=3702 GN=FPGS1 PE=1 SV=1	egu:105056881/2.64e-86/folylpolyglutamate synthase isoform X1; K01930 folylpolyglutamate synthase [EC:6.3.2.17]	At3g55630/2.10e-64/[H] KOG2525 Folylpolyglutamate synthase	A0A843UKR9/7.68e-90/A0A843UKR9_COLES Folylpolyglutamate synthase OS=Colocasia esculenta OX=4460 GN=Taro_019297 PE=3 SV=1	PS01011/-/Folylpolyglutamate synthase signature 1.	biological_process:GO:0046901//tetrahydrofolylpolyglutamate biosynthetic process;cellular_component:GO:0005829//cytosol;cellular_component:GO:0005737//cytoplasm;biological_process:GO:0009396//folic acid-containing compound biosynthetic process;cellular_component:GO:0005739//mitochondrion;molecular_function:GO:0005524//ATP binding;molecular_function:GO:0004326//tetrahydrofolylpolyglutamate synthas…
transcript_101529	CAA7410275.1/4.02e-294/unnamed protein product [Spirodela intermedia]	sp|Q657X6|EXEC2_ORYSJ/3.65e-184/Protein EXECUTER 2, chloroplastic OS=Oryza sativa subsp. japonica OX=39947 GN=EX2 PE=2 SV=1	svs:117866924/2.32e-45/probable serine/threonine-protein kinase PkwA isoform X1; K17302 coatomer subunit beta'	NA	A0A843X4N1/4.96e-308/A0A843X4N1_COLES Protein EXECUTER 2, chloroplastic OS=Colocasia esculenta OX=4460 GN=Taro_043840 PE=4 SV=1	PTHR33917/7.2E-219/PROTEIN EXECUTER 1, CHLOROPLASTIC	biological_process:GO:0000304//response to singlet oxygen;cellular_component:GO:0042651//thylakoid membrane;biological_process:GO:0010343//singlet oxygen-mediated programmed cell death;
transcript_10153	KAF8408772.1/0.0/hypothetical protein HHK36_004841 [Tetracentron sinense]	sp|Q9SA72|Y1357_ARATH/3.30e-263/Probable receptor-like protein kinase At1g30570 OS=Arabidopsis thaliana OX=3702 GN=At1g30570 PE=3 SV=1	spen:107018783/1.30e-85/receptor-like protein kinase HERK 1 isoform X2; K13435 serine/threonine-protein kinase Pto	At1g30570/7.14e-263/[T] KOG1187 Serine/threonine protein kinase	A0A843VKI7/0.0/A0A843VKI7_COLES Protein kinase domain-containing protein OS=Colocasia esculenta OX=4460 GN=Taro_029155 PE=4 SV=1	PS00108/-/Serine/Threonine protein kinases active-site signature.	molecular_function:GO:0004672//protein kinase activity;molecular_function:GO:0005524//ATP binding;biological_process:GO:0006468//protein phosphorylation;
transcript_101533	CAA2614825.1/8.75e-44/unnamed protein product [Spirodela intermedia] &gt;CAA6654604.1 unnamed protein product [Spirodela intermedia]	sp|Q9LY03|IRK_ARATH/5.68e-30/Probable LRR receptor-like serine/threonine-protein kinase IRK OS=Arabidopsis thaliana OX=3702 GN=IRK PE=1 SV=1	rsz:108842685/8.66e-07/receptor-like protein kinase 5; K08286 protein-serine/threonine kinase [EC:2.7.11.-]	At3g56370/1.23e-29/[T] LSE0002 A Receptor protein kinase containing LRR repeats	A0A7I8IB83/5.74e-44/A0A7I8IB83_SPIIN Leucine-rich repeat-containing N-terminal plant-type domain-containing protein OS=Spirodela intermedia OX=51605 GN=SI7747_01001194 PE=4 SV=1	PF08263/1.7E-10/Leucine rich repeat N-terminal domain	molecular_function:GO:0005515//protein binding;
transcript_10154	XP_058085551.1/2.83e-152/cyclin-dependent kinase F-4 isoform X2 [Magnolia sinica]	sp|Q6Z8C8|CDKF4_ORYSJ/3.12e-142/Cyclin-dependent kinase F-4 OS=Oryza sativa subsp. japonica OX=39947 GN=CDKF-4 PE=2 SV=1	msin:131233012/4.68e-153/cyclin-dependent kinase F-4 isoform X1; K08829 male germ cell-associated kinase [EC:2.7.11.22]	At5g45430/2.44e-133/[T] KOG0661 MAPK related serine/threonine protein kinase	A0A1D1YUP2/6.99e-158/A0A1D1YUP2_9ARAE Cyclin-dependent kinase F-4 OS=Anthurium amnicola OX=1678845 GN=CDKF-4_17 PE=3 SV=1	SM00220/1.4E-80/serkin_6	molecular_function:GO:0004672//protein kinase activity;molecular_function:GO:0005524//ATP binding;biological_process:GO:0006468//protein phosphorylation;
transcript_101540	CAA7408603.1/1.74e-25/unnamed protein product [Spirodela intermedia]	NA	NA	NA	A0A1D1YUN6/9.09e-29/A0A1D1YUN6_9ARAE 30S ribosomal protein S13P OS=Anthurium amnicola OX=1678845 GN=rps13p_0 PE=4 SV=1	PTHR36048/3.0E-24/RIBOSOME MATURATION FACTOR	NA
transcript_101541	XP_010250025.1/1.36e-93/PREDICTED: uncharacterized protein LOC104592379 [Nelumbo nucifera] &gt;DAD44858.1 TPA_asm: hypothetical protein HUJ06_003088 [Nelumbo nucifera]	NA	NA	NA	A0A1D1XPQ5/1.88e-127/A0A1D1XPQ5_9ARAE Aspartate racemase OS=Anthurium amnicola OX=1678845 GN=RACD_1 PE=4 SV=1	PTHR21198/3.7E-71/GLUTAMATE RACEMASE	molecular_function:GO:0047661//amino-acid racemase activity;
transcript_101542	CAA7403672.1/1.92e-233/unnamed protein product [Spirodela intermedia]	NA	pda:103704630/8.10e-225/phosphatidylinositol glycan anchor biosynthesis class U protein isoform X1; K05293 GPI-anchor transamidase subunit U	At1g12730/3.37e-165/[R] KOG2552 Major facilitator superfamily permease - Cdc91p	A0A1D1YED4/8.28e-266/A0A1D1YED4_9ARAE Phosphatidylinositol glycan anchor biosynthesis class U protein OS=Anthurium amnicola OX=1678845 GN=Pigu_0 PE=3 SV=1	PTHR13121/1.2E-166/GPI TRANSAMIDASE COMPONENT PIG-U	cellular_component:GO:0016020//membrane;cellular_component:GO:0042765//GPI-anchor transamidase complex;biological_process:GO:0016255//attachment of GPI anchor to protein;
transcript_101549	KAH7650696.1/7.98e-157/alpha/beta-Hydrolases protein [Dioscorea alata]	NA	NA	NA	A0A1D1Z4T9/9.92e-165/A0A1D1Z4T9_9ARAE Abhydrolase domain-containing protein 1 (Fragment) OS=Anthurium amnicola OX=1678845 GN=ABHD1_1 PE=4 SV=1	PTHR11005/5.3E-33/LYSOSOMAL ACID LIPASE-RELATED	NA
transcript_101555	XP_010906384.1/1.37e-15/B-box zinc finger protein 21 isoform X2 [Elaeis guineensis]	sp|Q9LQZ7|BBX21_ARATH/3.97e-09/B-box zinc finger protein 21 OS=Arabidopsis thaliana OX=3702 GN=BBX21 PE=1 SV=1	NA	At1g75540/8.59e-09/[R] LSE0153 A CONSTANS-like B-box Zn-finger protein	A0A6I9QB34/8.96e-16/A0A6I9QB34_ELAGV B-box zinc finger protein 21 isoform X2 OS=Elaeis guineensis var. tenera OX=51953 GN=LOC105033327 PE=4 SV=1	NA	NA
transcript_101558	CAA7396357.1/1.56e-60/unnamed protein product [Spirodela intermedia]	NA	NA	NA	A0A7I8KEZ0/1.03e-60/A0A7I8KEZ0_SPIIN Uncharacterized protein OS=Spirodela intermedia OX=51605 GN=SI8410_05007020 PE=4 SV=1	PTHR28653/1.9E-44/-	molecular_function:GO:0003697//single-stranded DNA binding;cellular_component:GO:0097196//Shu complex;biological_process:GO:0000724//double-strand break repair via homologous recombination;
transcript_101565	CAA7387976.1/7.64e-256/unnamed protein product [Spirodela intermedia]	NA	mus:103990311/1.23e-246/uncharacterized protein LOC103990311 isoform X1; K21027 tRNA-5-taurinomethyluridine 2-sulfurtransferase [EC:2.8.1.14]	At1g51310/2.60e-227/[J] KOG2805 tRNA (5-methylaminomethyl-2-thiouridylate)-methyltransferase	A0A1D1XNF3/4.55e-286/A0A1D1XNF3_9ARAE tRNA-5-taurinomethyluridine 2-sulfurtransferase (Fragment) OS=Anthurium amnicola OX=1678845 GN=mnmA_10 PE=3 SV=1	PF20259/2.1E-18/tRNA methyl transferase PRC-barrel domain	NA
transcript_101567	XP_024966960.1/6.92e-123/coatomer subunit gamma-2 isoform X3 [Cynara cardunculus var. scolymus]	sp|Q6Z382|COPG2_ORYSJ/3.12e-112/Coatomer subunit gamma-2 OS=Oryza sativa subsp. japonica OX=39947 GN=Os07g0201100 PE=2 SV=1	vvi:100853178/3.27e-121/coatomer subunit gamma-2; K17267 coatomer subunit gamma	At4g34450/2.05e-86/[U] KOG1078 Vesicle coat complex COPI, gamma subunit	A0A1D1YJH0/2.17e-126/A0A1D1YJH0_9ARAE Coatomer subunit gamma OS=Anthurium amnicola OX=1678845 GN=Os07g0201100_7 PE=3 SV=1	PTHR10261/2.0E-90/COATOMER SUBUNIT GAMMA	biological_process:GO:0016192//vesicle-mediated transport;biological_process:GO:0006886//intracellular protein transport;biological_process:GO:0009306//protein secretion;cellular_component:GO:0005793//endoplasmic reticulum-Golgi intermediate compartment;cellular_component:GO:0005783//endoplasmic reticulum;cellular_component:GO:0030126//COPI vesicle coat;biological_process:GO:0006891//intra-Golgi …
transcript_101568	CAA7409470.1/4.68e-40/unnamed protein product [Spirodela intermedia]	sp|D5LXJ0|CIP73_LOTJA/1.79e-25/Ubiquitin-like domain-containing protein CIP73 OS=Lotus japonicus OX=34305 GN=CIP73 PE=1 SV=1	nnu:104588575/2.97e-30/large proline-rich protein BAG6-like; K23390 large proline-rich protein BAG6	At5g42220/1.27e-16/[O] KOG4248 Ubiquitin-like protein, regulator of apoptosis	A0A843WIA3/4.53e-44/A0A843WIA3_COLES Ubiquitin-like domain-containing protein (Fragment) OS=Colocasia esculenta OX=4460 GN=Taro_042991 PE=4 SV=1	SM00213/4.3E-17/ubq_7	molecular_function:GO:0005515//protein binding;biological_process:GO:0036503//ERAD pathway;molecular_function:GO:0051787//misfolded protein binding;molecular_function:GO:0031593//polyubiquitin modification-dependent protein binding;cellular_component:GO:0071818//BAT3 complex;
transcript_101571	CAA7392668.1/1.64e-124/unnamed protein product [Spirodela intermedia]	sp|A2WX30|COI1A_ORYSI/7.97e-96/Coronatine-insensitive protein homolog 1a OS=Oryza sativa subsp. indica OX=39946 GN=COI1A PE=3 SV=1	pda:103723578/3.73e-120/coronatine-insensitive protein homolog 1a-like; K13463 coronatine-insensitive protein 1	At2g39940/1.23e-84/[R] KOG1947 Leucine rich repeat proteins, some proteins contain F-box	A0A1D1XD13/1.45e-136/A0A1D1XD13_9ARAE Coronatine-insensitive protein 1 OS=Anthurium amnicola OX=1678845 GN=COI1_4 PE=4 SV=1	PF18791/3.4E-4/Transport inhibitor response 1 protein domain	cellular_component:GO:0019005//SCF ubiquitin ligase complex;biological_process:GO:0031146//SCF-dependent proteasomal ubiquitin-dependent protein catabolic process;
transcript_101573	CAA7395025.1/2.51e-152/unnamed protein product [Spirodela intermedia]	sp|Q9XI84|RBCMT_ARATH/2.77e-129/[Fructose-bisphosphate aldolase]-lysine N-methyltransferase, chloroplastic OS=Arabidopsis thaliana OX=3702 GN=LSMT-L PE=1 SV=1	msin:131230941/7.15e-147/ribulose-1,5 bisphosphate carboxylase/oxygenase large subunit N-methyltransferase, chloroplastic isoform X1; K00592 [ribulose-bisphosphate carboxylase]/[fructose-bisphosphate aldolase]-lysine N-methyltransferase [EC:2.1.1.127 2.1.1.259]	At1g14030/5.99e-129/[R] KOG1337 N-methyltransferase	A0A843XIJ1/8.62e-164/A0A843XIJ1_COLES SET domain-containing protein OS=Colocasia esculenta OX=4460 GN=Taro_051944 PE=4 SV=1	PTHR13271/1.1E-28/UNCHARACTERIZED PUTATIVE METHYLTRANSFERASE	biological_process:GO:0018026//peptidyl-lysine monomethylation;molecular_function:GO:0016279//protein-lysine N-methyltransferase activity;
transcript_101574	CAA7397607.1/5.23e-278/unnamed protein product [Spirodela intermedia]	sp|Q8RY22|DEGP7_ARATH/2.69e-245/Protease Do-like 7 OS=Arabidopsis thaliana OX=3702 GN=DEGP7 PE=2 SV=1	msin:131234767/1.40e-266/protease Do-like 7 isoform X1; K22686 pro-apoptotic serine protease NMA111 [EC:3.4.21.-]	At3g03390/1.64e-254/[R] KOG1421 Predicted signaling-associated protein (contains a PDZ domain)	A0A1D1Y543/8.72e-282/A0A1D1Y543_9ARAE Protease Do-like 7 (Fragment) OS=Anthurium amnicola OX=1678845 GN=DEGP7_2 PE=3 SV=1	PTHR46366/2.6E-179/PRO-APOPTOTIC SERINE PROTEASE NMA111	NA
transcript_101581	NA	NA	NA	Hs4507651/1.18e-35/[Z] KOG1003 Actin filament-coating protein tropomyosin	NA	PS00326/-/Tropomyosins signature.	NA
transcript_101595	CAA7406987.1/9.82e-245/unnamed protein product [Spirodela intermedia]	sp|P54774|CDC48_SOYBN/3.00e-23/Cell division cycle protein 48 homolog OS=Glycine max OX=3847 GN=CDC48 PE=2 SV=1	tpra:123921157/3.55e-22/cell division control protein 48 homolog E-like; K13525 transitional endoplasmic reticulum ATPase	At4g04180/1.49e-153/[O] KOG0730 AAA+-type ATPase	A0A1D1YLS6/5.21e-268/A0A1D1YLS6_9ARAE Proteasome-activating nucleotidase (Fragment) OS=Anthurium amnicola OX=1678845 GN=pan_4 PE=3 SV=1	PTHR23073/5.8E-46/26S PROTEASOME REGULATORY SUBUNIT	molecular_function:GO:0016887//ATP hydrolysis activity;molecular_function:GO:0005524//ATP binding;
transcript_101598	XP_042508540.1/7.58e-147/RNA-binding protein 24-A [Macadamia integrifolia]	sp|Q9M1S3|ARP1_ARATH/5.13e-37/Probable RNA-binding protein ARP1 OS=Arabidopsis thaliana OX=3702 GN=ARP1 PE=2 SV=1	msin:131233938/1.52e-64/uncharacterized protein LOC131233938; K25006 RNA-binding protein 24/38	At1g20880/1.99e-96/[R] KOG0149 Predicted RNA-binding protein SEB4 (RRM superfamily)	A0A1D1ZLN8/5.84e-178/A0A1D1ZLN8_9ARAE RNA-binding protein 24 OS=Anthurium amnicola OX=1678845 GN=rbm24_1 PE=4 SV=1	PS50102/17.114126/Eukaryotic RNA Recognition Motif (RRM) profile.	molecular_function:GO:0003723//RNA binding;
transcript_101603	CAA7411001.1/3.51e-169/unnamed protein product [Spirodela intermedia]	sp|P59278|Y1745_ARATH/1.35e-39/Uncharacterized protein At1g51745 OS=Arabidopsis thaliana OX=3702 GN=At1g51745 PE=2 SV=2	csin:114313713/6.38e-22/arogenate dehydratase 4, chloroplastic-like isoform X1; K05359 arogenate/prephenate dehydratase [EC:4.2.1.91 4.2.1.51]	NA	A0A1D1ZIJ9/6.93e-211/A0A1D1ZIJ9_9ARAE Uncharacterized protein At1g51745 (Fragment) OS=Anthurium amnicola OX=1678845 GN=At1g51745_4 PE=4 SV=1	PTHR33697/1.8E-118/T17B22.17 PROTEIN-RELATED	NA
transcript_101607	XP_010913745.1/1.75e-38/uncharacterized protein LOC105039323 [Elaeis guineensis]	NA	NA	NA	A0A843VGL6/9.23e-71/A0A843VGL6_COLES Uncharacterized protein OS=Colocasia esculenta OX=4460 GN=Taro_027762 PE=4 SV=1	PTHR34200/3.5E-36/DENTIN SIALOPHOSPHOPROTEIN-LIKE ISOFORM X1	NA
transcript_101609	KAK2986017.1/1.28e-44/hypothetical protein RJ640_005109, partial [Escallonia rubra]	sp|Q9C9U5|SIS8_ARATH/6.77e-37/Probable serine/threonine-protein kinase SIS8 OS=Arabidopsis thaliana OX=3702 GN=SIS8 PE=1 SV=1	msin:131218623/1.15e-34/serine/threonine-protein kinase EDR1; K04424 sterile alpha motif and leucine zipper containing kinase AZK [EC:2.7.11.25]	At1g73660/1.46e-36/[T] KOG0192 Tyrosine kinase specific for activated (GTP-bound) p21cdc42Hs	A0A843V2R4/2.06e-44/A0A843V2R4_COLES Protein kinase domain-containing protein (Fragment) OS=Colocasia esculenta OX=4460 GN=Taro_021546 PE=4 SV=1	PS50011/9.601946/Protein kinase domain profile.	biological_process:GO:0006468//protein phosphorylation;molecular_function:GO:0004672//protein kinase activity;molecular_function:GO:0005524//ATP binding;molecular_function:GO:0004674//protein serine/threonine kinase activity;
transcript_10161	CAA7397554.1/0.0/unnamed protein product [Spirodela intermedia]	sp|Q9LII8|KLCR2_ARATH/2.95e-251/Protein KINESIN LIGHT CHAIN-RELATED 2 OS=Arabidopsis thaliana OX=3702 GN=KLCR2 PE=1 SV=1	ccaj:109795950/6.98e-13/trehalose-phosphate phosphatase A; K01087 trehalose 6-phosphate phosphatase [EC:3.1.3.12]	At3g27960/6.38e-251/[Z] KOG1840 Kinesin light chain	A0A1D1ZJR6/0.0/A0A1D1ZJR6_9ARAE Nephrocystin-3 OS=Anthurium amnicola OX=1678845 GN=Nphp3_2 PE=4 SV=1	PF13176/0.9/Tetratricopeptide repeat	molecular_function:GO:0005515//protein binding;
transcript_101611	XP_008803350.2/3.48e-300/rho GTPase-activating protein 7-like [Phoenix dactylifera]	sp|Q8RWQ4|RGAP7_ARATH/1.27e-216/Rho GTPase-activating protein 7 OS=Arabidopsis thaliana OX=3702 GN=ROPGAP7 PE=2 SV=1	han:118488863/4.65e-35/uncharacterized protein LOC118488863; K13379 reversibly glycosylated polypeptide / UDP-arabinopyranose mutase [EC:2.4.1.- 5.4.99.30]	At5g19390/5.99e-208/[T] KOG4271 Rho-GTPase activating protein	A0A1D1XKN5/0.0/A0A1D1XKN5_9ARAE Rho GTPase-activating protein 24 OS=Anthurium amnicola OX=1678845 GN=Arhgap24 PE=4 SV=1	PTHR46265/1.9E-215/RHO GTPASE-ACTIVATING PROTEIN 7	biological_process:GO:0007165//signal transduction;
transcript_101618	XP_010253319.1/8.43e-77/PREDICTED: beta-glucuronosyltransferase GlcAT14A-like isoform X1 [Nelumbo nucifera]	sp|Q9LFQ0|GT14B_ARATH/3.89e-58/Beta-glucuronosyltransferase GlcAT14B OS=Arabidopsis thaliana OX=3702 GN=GLCAT14B PE=2 SV=1	nnu:104594635/6.63e-78/beta-glucuronosyltransferase GlcAT14A-like; K20891 beta-glucuronosyltransferase [EC:2.4.1.-]	At5g15050/8.42e-58/[G] KOG0799 Branching enzyme	A0A1D1Y074/3.56e-95/A0A1D1Y074_9ARAE Xylosyltransferase OS=Anthurium amnicola OX=1678845 GN=xt_0 PE=4 SV=1	PF02485/3.0E-10/Core-2/I-Branching enzyme	molecular_function:GO:0015020//glucuronosyltransferase activity;cellular_component:GO:0016020//membrane;molecular_function:GO:0016757//glycosyltransferase activity;
transcript_101620	CAA7399700.1/0.0/unnamed protein product [Spirodela intermedia]	sp|A2YH41|ATR_ORYSI/0.0/Serine/threonine-protein kinase ATR OS=Oryza sativa subsp. indica OX=39946 GN=OsI_023634 PE=3 SV=2	egu:105059675/0.0/serine/threonine-protein kinase ATR isoform X1; K06640 serine/threonine-protein kinase ATR [EC:2.7.11.1]	At5g40820/6.37e-320/[TBLD] KOG0890 Protein kinase of the PI-3 kinase family involved in mitotic growth, DNA repair and meiotic recombination	A0A843UMS0/0.0/A0A843UMS0_COLES non-specific serine/threonine protein kinase OS=Colocasia esculenta OX=4460 GN=Taro_017301 PE=3 SV=1	PS00916/-/Phosphatidylinositol 3- and 4-kinases signature 2.	molecular_function:GO:0016301//kinase activity;molecular_function:GO:0005515//protein binding;cellular_component:GO:0005634//nucleus;biological_process:GO:0006281//DNA repair;cellular_component:GO:0005694//chromosome;biological_process:GO:0000077//DNA damage checkpoint signaling;molecular_function:GO:0004674//protein serine/threonine kinase activity;biological_process:GO:0000723//telomere mainten…
transcript_101621	XP_057973527.1/1.60e-11/uncharacterized protein LOC131161628 isoform X3 [Malania oleifera]	NA	NA	NA	A0A1D1YBS2/1.27e-11/A0A1D1YBS2_9ARAE Transmembrane protein 53 (Fragment) OS=Anthurium amnicola OX=1678845 GN=TMEM53_0 PE=4 SV=1	NA	NA
transcript_101625	NA	NA	NA	NA	NA	NA	NA
transcript_101629	GJP50588.1/2.23e-37/hypothetical protein CLOM_g9738 [Closterium sp. NIES-68]	sp|Q9C5G0|SUF4_ARATH/7.62e-34/Protein SUPPRESSOR OF FRI 4 OS=Arabidopsis thaliana OX=3702 GN=SUF4 PE=1 SV=1	NA	Hs4508017/1.05e-200/[R] KOG2893 Zn finger protein	A0A9P3JCT3/1.46e-37/A0A9P3JCT3_9VIRI BED-type domain-containing protein OS=Closterium sp. NIES-68 OX=2019903 GN=CLOM_g9738 PE=4 SV=1	PS00028/-/Zinc finger C2H2 type domain signature.	biological_process:GO:0090307//mitotic spindle assembly;biological_process:GO:0008608//attachment of spindle microtubules to kinetochore;molecular_function:GO:0008017//microtubule binding;cellular_component:GO:0005634//nucleus;cellular_component:GO:0000776//kinetochore;cellular_component:GO:1990047//spindle matrix;biological_process:GO:0007094//mitotic spindle assembly checkpoint signaling;
transcript_101631	CAA2628515.1/0.0/unnamed protein product [Spirodela intermedia] &gt;CAA6667763.1 unnamed protein product [Spirodela intermedia] &gt;CAA7404576.1 unnamed protein product [Spirodela intermedia]	sp|Q05046|CH62_CUCMA/0.0/Chaperonin CPN60-2, mitochondrial OS=Cucurbita maxima OX=3661 GN=CPN60-2 PE=1 SV=1	msin:131240642/0.0/chaperonin CPN60-2, mitochondrial; K04077 chaperonin GroEL [EC:5.6.1.7]	At3g23990/0.0/[O] KOG0356 Mitochondrial chaperonin, Cpn60/Hsp60p	A0A1D1Y5L2/0.0/A0A1D1Y5L2_9ARAE Chaperonin CPN60-2, mitochondrial OS=Anthurium amnicola OX=1678845 GN=CPN60II PE=3 SV=1	PS00296/-/Chaperonins cpn60 signature.	biological_process:GO:0006457//protein folding;biological_process:GO:0042026//protein refolding;molecular_function:GO:0005524//ATP binding;molecular_function:GO:0140662//ATP-dependent protein folding chaperone;
transcript_101635	CAA7402827.1/1.75e-196/unnamed protein product [Spirodela intermedia]	sp|Q9LK76|IQD26_ARATH/1.79e-61/Protein IQ-domain 26 OS=Arabidopsis thaliana OX=3702 GN=IQD26 PE=1 SV=1	NA	NA	A0A843WAQ0/1.45e-223/A0A843WAQ0_COLES DUF4005 domain-containing protein OS=Colocasia esculenta OX=4460 GN=Taro_034656 PE=3 SV=1	PF13178/6.6E-8/Protein of unknown function (DUF4005)	molecular_function:GO:0005515//protein binding;
transcript_10164	XP_010943940.3/2.72e-29/BURP domain-containing protein 6 [Elaeis guineensis]	sp|Q942D4|BURP3_ORYSJ/1.87e-29/BURP domain-containing protein 3 OS=Oryza sativa subsp. japonica OX=39947 GN=BURP3 PE=2 SV=1	NA	NA	A0A6I9SJ08/1.79e-29/A0A6I9SJ08_ELAGV BURP domain-containing protein 6 OS=Elaeis guineensis var. tenera OX=51953 GN=LOC105061550 PE=4 SV=1	SM01045/6.7E-5/BURP_2	NA
transcript_101642	NA	NA	NA	NA	NA	NA	NA
transcript_101646	CAA2620611.1/1.38e-147/unnamed protein product [Spirodela intermedia] &gt;CAA6660361.1 unnamed protein product [Spirodela intermedia] &gt;CAA7396702.1 unnamed protein product [Spirodela intermedia]	sp|F4KF16|OFT38_ARATH/9.43e-132/O-fucosyltransferase 38 OS=Arabidopsis thaliana OX=3702 GN=OFUT38 PE=2 SV=1	nau:109214571/8.63e-73/uncharacterized protein At1g04910; K23280 rhamnogalacturonan I rhamnosyltransferase [EC:2.4.1.351]	At5g64600/3.45e-131/[S] LSE0400 A Predicted auxin-independent growth regulator	A0A1D1ZBG7/1.33e-160/A0A1D1ZBG7_9ARAE O-fucosyltransferase family protein (Fragment) OS=Anthurium amnicola OX=1678845 GN=At1g04910_67 PE=3 SV=1	PTHR31741/8.7E-99/OS02G0726500 PROTEIN-RELATED	cellular_component:GO:0005634//nucleus;cellular_component:GO:0005737//cytoplasm;
transcript_10166	CAA7401453.1/1.77e-197/unnamed protein product [Spirodela intermedia]	sp|Q6NPS8|NDOR1_ARATH/7.78e-155/NADPH-dependent diflavin oxidoreductase 1 OS=Arabidopsis thaliana OX=3702 GN=ATR3 PE=1 SV=1	zma:100216882/5.27e-40/uncharacterized protein LOC100216882; K00327 NADPH-ferrihemoprotein reductase [EC:1.6.2.4]	At3g02280/1.35e-154/[C] KOG1159 NADP-dependent flavoprotein reductase	A0A1D1ZFR5/1.30e-234/A0A1D1ZFR5_9ARAE NADPH-dependent diflavin oxidoreductase 1 OS=Anthurium amnicola OX=1678845 GN=ATR3_3 PE=3 SV=1	PTHR19384/7.3E-99/NITRIC OXIDE SYNTHASE-RELATED	molecular_function:GO:0050660//flavin adenine dinucleotide binding;cellular_component:GO:0005829//cytosol;molecular_function:GO:0010181//FMN binding;molecular_function:GO:0016491//oxidoreductase activity;
transcript_101661	OVA07348.1/9.74e-277/Pyruvate kinase [Macleaya cordata]	sp|Q43117|KPYA_RICCO/3.99e-213/Pyruvate kinase isozyme A, chloroplastic OS=Ricinus communis OX=3988 PE=1 SV=1	ming:122072307/2.20e-272/pyruvate kinase isozyme A, chloroplastic-like; K00873 pyruvate kinase [EC:2.7.1.40]	At3g22960/3.73e-210/[G] KOG2323 Pyruvate kinase	A0A1D1ZJH1/9.41e-316/A0A1D1ZJH1_9ARAE Pyruvate kinase OS=Anthurium amnicola OX=1678845 GN=KPYA_1 PE=3 SV=1	PF00224/9.1E-84/Pyruvate kinase, barrel domain	molecular_function:GO:0030955//potassium ion binding;molecular_function:GO:0004743//pyruvate kinase activity;biological_process:GO:0006096//glycolytic process;molecular_function:GO:0000287//magnesium ion binding;
transcript_101663	KAG6531058.1/4.54e-36/hypothetical protein ZIOFF_004828 [Zingiber officinale]	sp|Q9ZT94|POLR2_ARATH/2.50e-12/Retrovirus-related Pol polyprotein from transposon RE2 OS=Arabidopsis thaliana OX=3702 GN=RE2 PE=4 SV=1	vvo:131595875/2.98e-31/phospholipid-transporting ATPase 2-like isoform X1; K01530 phospholipid-translocating ATPase [EC:7.6.2.1]	At1g34904/2.98e-20/[R] KOG0017 FOG: Transposon-encoded proteins with TYA, reverse transcriptase, integrase domains in various combinations	A0A8J5M3Z1/2.97e-36/A0A8J5M3Z1_ZINOF Reverse transcriptase Ty1/copia-type domain-containing protein OS=Zingiber officinale OX=94328 GN=ZIOFF_004828 PE=4 SV=1	PTHR11439/1.5E-13/GAG-POL-RELATED RETROTRANSPOSON	NA
transcript_101666	XP_010915959.1/4.38e-165/protein DEFECTIVE IN MERISTEM SILENCING 3 isoform X1 [Elaeis guineensis]	sp|Q94A79|DMS3_ARATH/8.54e-117/Protein DEFECTIVE IN MERISTEM SILENCING 3 OS=Arabidopsis thaliana OX=3702 GN=DMS3 PE=1 SV=1	qlo:115961155/2.68e-133/structural maintenance of chromosomes flexible hinge domain-containing protein GMI1; K23113 structural maintenance of chromosomes flexible hinge domain-containing protein 1	NA	A0A1D1YP43/1.49e-202/A0A1D1YP43_9ARAE Protein DEFECTIVE IN MERISTEM SILENCING 3 OS=Anthurium amnicola OX=1678845 GN=g.64975 PE=4 SV=1	PTHR33566/1.2E-135/EN/SPM-LIKE TRANSPOSON-RELATED	NA
transcript_101676	NA	NA	NA	NA	NA	NA	NA
transcript_101677	CAA7391019.1/8.81e-49/unnamed protein product [Spirodela intermedia]	sp|Q84TE9|DOF53_ARATH/1.92e-27/Dof zinc finger protein DOF5.3 OS=Arabidopsis thaliana OX=3702 GN=DOF5.3 PE=2 SV=1	aly:9300871/2.96e-20/cyclic dof factor 1; K16222 Dof zinc finger protein DOF5.5	At5g60200/2.67e-27/[R] LSE0455 A Dof Zn-finger protein	A0A843VC94/1.08e-83/A0A843VC94_COLES Dof zinc finger protein OS=Colocasia esculenta OX=4460 GN=Taro_026199 PE=4 SV=1	PS01361/-/Zinc finger Dof-type signature.	molecular_function:GO:0003677//DNA binding;biological_process:GO:0006355//regulation of DNA-templated transcription;molecular_function:GO:0003700//DNA-binding transcription factor activity;
transcript_10168	KAG1337893.1/0.0/pentatricopeptide repeat-containing protein, mitochondrial [Cocos nucifera]	sp|Q9SVP7|PP307_ARATH/1.48e-206/Pentatricopeptide repeat-containing protein At4g13650 OS=Arabidopsis thaliana OX=3702 GN=PCMP-H42 PE=2 SV=2	qsu:112034235/9.94e-171/protein SPIRRIG; K22262 WD repeat and FYVE domain-containing protein 3	At1g16480/0.0/[R] KOG4197 FOG: PPR repeat	A0A843W574/0.0/A0A843W574_COLES DYW domain-containing protein OS=Colocasia esculenta OX=4460 GN=Taro_035915 PE=4 SV=1	PF01535/190.0/PPR repeat	molecular_function:GO:0003723//RNA binding;cellular_component:GO:0043231//intracellular membrane-bounded organelle;biological_process:GO:0009451//RNA modification;molecular_function:GO:0008270//zinc ion binding;
transcript_101683	XP_010923038.1/3.02e-300/AP-1 complex subunit mu-2 [Elaeis guineensis]	sp|O22715|AP1M2_ARATH/5.90e-288/AP-1 complex subunit mu-2 OS=Arabidopsis thaliana OX=3702 GN=AP1M2 PE=1 SV=1	egu:105046224/2.38e-301/AP-1 complex subunit mu-2; K12393 AP-1 complex subunit mu	At1g60780/1.28e-287/[U] KOG0937 Adaptor complexes medium subunit family	A0A1D1ZCP5/3.58e-303/A0A1D1ZCP5_9ARAE AP-1 complex subunit mu-1 OS=Anthurium amnicola OX=1678845 GN=AP1M1_1 PE=3 SV=1	PTHR10529/2.6E-138/AP COMPLEX SUBUNIT MU	cellular_component:GO:0030131//clathrin adaptor complex;biological_process:GO:0006886//intracellular protein transport;biological_process:GO:0016192//vesicle-mediated transport;
transcript_101692	XP_020275622.1/1.34e-108/uncharacterized protein LOC109850111 [Asparagus officinalis]	NA	NA	At1g50570_2/3.93e-39/[S] LSE0460 A Uncharacterized protein	A0A1D1XQY6/3.31e-134/A0A1D1XQY6_9ARAE C2 domain-containing protein OS=Anthurium amnicola OX=1678845 GN=g.120391 PE=4 SV=1	PTHR31208/3.6E-81/EXPRESSED PROTEIN	NA
transcript_101693	XP_008789923.1/0.0/probable indole-3-acetic acid-amido synthetase GH3.11 [Phoenix dactylifera]	sp|P0C0M3|GH311_ORYSJ/6.89e-291/Probable indole-3-acetic acid-amido synthetase GH3.11 OS=Oryza sativa subsp. japonica OX=39947 GN=GH3.11 PE=2 SV=1	pda:103707277/0.0/probable indole-3-acetic acid-amido synthetase GH3.11; K14487 auxin responsive GH3 gene family	At2g47750/2.17e-274/[R] TWOG0166 Auxin-responsive GH3 protein and related proteins	A0A843UL99/0.0/A0A843UL99_COLES Indole-3-acetic acid-amido synthetase GH3.9 OS=Colocasia esculenta OX=4460 GN=Taro_015134 PE=3 SV=1	PF23571/1.2E-25/GH3 family central domain	cellular_component:GO:0005737//cytoplasm;molecular_function:GO:0016881//acid-amino acid ligase activity;
transcript_101696	CAA7396812.1/3.56e-295/unnamed protein product [Spirodela intermedia]	sp|Q8H1E6|OFUT9_ARATH/5.75e-218/O-fucosyltransferase 9 OS=Arabidopsis thaliana OX=3702 GN=OFUT9 PE=2 SV=1	mus:103994762/3.84e-62/uncharacterized protein At1g04910-like isoform X1; K23280 rhamnogalacturonan I rhamnosyltransferase [EC:2.4.1.351]	At1g35510/1.04e-209/[S] LSE0400 A Predicted auxin-independent growth regulator	A0A1D1YQH5/1.34e-302/A0A1D1YQH5_9ARAE O-fucosyltransferase family protein OS=Anthurium amnicola OX=1678845 GN=At1g04910_74 PE=3 SV=1	PTHR31288/2.4E-200/O-FUCOSYLTRANSFERASE FAMILY PROTEIN	NA
transcript_10170	ULP54369.1/0.0/ZAR1 [Colocasia esculenta]	sp|Q38834|R13L4_ARATH/3.91e-229/Disease resistance RPP13-like protein 4 OS=Arabidopsis thaliana OX=3702 GN=RPP13L4 PE=1 SV=2	vri:117918113/3.67e-86/disease resistance protein RPM1-like; K13457 disease resistance protein RPM1	NA	A0A1D1XTC8/0.0/A0A1D1XTC8_9ARAE Disease resistance RPP13-like protein 4 OS=Anthurium amnicola OX=1678845 GN=RPP13L4_3 PE=3 SV=1	PTHR23155/2.7E-100/DISEASE RESISTANCE PROTEIN RP	biological_process:GO:0098542//defense response to other organism;molecular_function:GO:0043531//ADP binding;biological_process:GO:0006952//defense response;
transcript_101707	XP_019706817.2/6.61e-253/pentatricopeptide repeat-containing protein At2g22410, mitochondrial-like [Elaeis guineensis]	sp|Q9SJZ3|PP169_ARATH/2.71e-149/Pentatricopeptide repeat-containing protein At2g22410, mitochondrial OS=Arabidopsis thaliana OX=3702 GN=PCMP-E28 PE=2 SV=1	gra:105802382/1.40e-97/pentatricopeptide repeat-containing protein At3g26782, mitochondrial; K22733 magnesium transporter	At2g22410/5.86e-149/[R] KOG4197 FOG: PPR repeat	A0A843VH73/1.23e-300/A0A843VH73_COLES Pentatricopeptide repeat-containing protein OS=Colocasia esculenta OX=4460 GN=Taro_027956 PE=4 SV=1	PS51375/8.911594/Pentatricopeptide (PPR) repeat profile.	molecular_function:GO:0003723//RNA binding;biological_process:GO:0009451//RNA modification;
transcript_101710	NA	NA	NA	NA	NA	NA	NA
transcript_101714	CAA2626559.1/6.05e-40/unnamed protein product [Spirodela intermedia] &gt;CAA6665866.1 unnamed protein product [Spirodela intermedia] &gt;CAA7402629.1 unnamed protein product [Spirodela intermedia]	sp|Q6EN45|P2C13_ORYSJ/6.85e-22/Probable protein phosphatase 2C member 13, mitochondrial OS=Oryza sativa subsp. japonica OX=39947 GN=PP2C13 PE=2 SV=1	tcc:18605729/3.40e-36/probable protein phosphatase 2C 76; K17506 protein phosphatase 1L [EC:3.1.3.16]	At5g10740/2.12e-10/[T] KOG0698 Serine/threonine protein phosphatase	A0A7I8KXV5/3.97e-40/A0A7I8KXV5_SPIIN protein-serine/threonine phosphatase OS=Spirodela intermedia OX=51605 GN=SI7747_09012255 PE=3 SV=1	NA	NA
transcript_101716	CAA7398506.1/5.56e-152/unnamed protein product [Spirodela intermedia]	NA	NA	Hs22027624/5.02e-06/[T] KOG0297 TNF receptor-associated factor	A0A1D1XLP6/3.63e-165/A0A1D1XLP6_9ARAE TNF receptor-associated factor family protein DDB_G0290965 OS=Anthurium amnicola OX=1678845 GN=DDB_G0290965 PE=4 SV=1	PF02176/5.3E-4/TRAF-type zinc finger	molecular_function:GO:0008270//zinc ion binding;
transcript_101725	CAI0440143.1/2.83e-70/unnamed protein product [Linum tenue]	sp|Q9FGK5|RAA5A_ARATH/3.41e-68/Ras-related protein RABA5a OS=Arabidopsis thaliana OX=3702 GN=RABA5A PE=1 SV=1	oeu:111395895/1.19e-69/ras-related protein RABA5a-like; K07904 Ras-related protein Rab-11A	At5g47520/7.38e-68/[U] KOG0087 GTPase Rab11/YPT3, small G protein superfamily	A0A7I8LEM4/4.24e-70/A0A7I8LEM4_SPIIN Uncharacterized protein OS=Spirodela intermedia OX=51605 GN=SI8410_14018392 PE=3 SV=1	PS51419/23.737757/small GTPase Rab1 family profile.	molecular_function:GO:0005525//GTP binding;molecular_function:GO:0003924//GTPase activity;
transcript_101736	CAA7396763.1/7.37e-132/unnamed protein product [Spirodela intermedia]	sp|Q6ZJM9|EHD3_ORYSJ/2.20e-80/PHD finger protein EHD3 OS=Oryza sativa subsp. japonica OX=39947 GN=EHD3 PE=1 SV=1	aly:9318248/5.69e-17/methyl-CpG-binding domain-containing protein 9; K22768 methyl-CpG-binding domain-containing protein 9 [EC:2.3.1.48]	Hs11321605/4.56e-13/[R] KOG1246 DNA-binding protein jumonji/RBP2/SMCY, contains JmjC domain	A0A1D1XDT1/4.26e-149/A0A1D1XDT1_9ARAE Methyl-CpG-binding domain-containing protein 9 OS=Anthurium amnicola OX=1678845 GN=MBD9_3 PE=4 SV=1	PF00628/2.8E-4/PHD-finger	NA
transcript_101739	KAJ8646578.1/2.91e-34/hypothetical protein MRB53_008326 [Persea americana]	sp|Q9FLL1|NOB1_ARATH/8.22e-25/RNA-binding NOB1-like protein OS=Arabidopsis thaliana OX=3702 GN=NOB1 PE=1 SV=1	tss:122658365/9.57e-33/RNA-binding NOB1-like protein; K11883 RNA-binding protein NOB1	At5g41190/1.78e-24/[O] KOG2463 Predicted RNA-binding protein Nob1p involved in 26S proteasome assembly	A0A1D1Y0W6/7.02e-69/A0A1D1Y0W6_9ARAE RNA-binding protein NOB1 OS=Anthurium amnicola OX=1678845 GN=NOB1_1 PE=3 SV=1	PTHR12814/3.1E-19/RNA-BINDING PROTEIN NOB1	biological_process:GO:0030490//maturation of SSU-rRNA;molecular_function:GO:0004521//RNA endonuclease activity;cellular_component:GO:0030688//preribosome, small subunit precursor;
transcript_10174	XP_010919333.1/0.0/serine/threonine-protein kinase sid1 isoform X1 [Elaeis guineensis]	sp|O23304|BLUS1_ARATH/5.36e-96/Serine/threonine-protein kinase BLUS1 OS=Arabidopsis thaliana OX=3702 GN=BLUS1 PE=1 SV=1	bna:106395090/3.54e-234/serine/threonine-protein kinase BLUS1; K08835 serine/threonine-protein kinase OSR1/STK39 [EC:2.7.11.1]	At4g10730/9.49e-247/[T] KOG0582 Ste20-like serine/threonine protein kinase	A0A1D1YKD0/0.0/A0A1D1YKD0_9ARAE Serine/threonine-protein kinase fray2 OS=Anthurium amnicola OX=1678845 GN=fray2_3 PE=4 SV=1	SM00220/2.1E-90/serkin_6	molecular_function:GO:0043539//protein serine/threonine kinase activator activity;molecular_function:GO:0004672//protein kinase activity;molecular_function:GO:0005524//ATP binding;biological_process:GO:0006468//protein phosphorylation;
transcript_101740	CAA7395584.1/1.49e-50/unnamed protein product [Spirodela intermedia]	sp|F4JFU8|OBL1_ARATH/3.65e-25/Triacylglycerol lipase OBL1 OS=Arabidopsis thaliana OX=3702 GN=OBL1 PE=1 SV=1	NA	At5g67050/3.02e-30/[I] KOG4569 Predicted lipase	A0A1D1Z7R2/6.44e-54/A0A1D1Z7R2_9ARAE Lipase (Fragment) OS=Anthurium amnicola OX=1678845 GN=LIP_4 PE=4 SV=1	PTHR46086/5.6E-64/ALPHA/BETA-HYDROLASES SUPERFAMILY PROTEIN	molecular_function:GO:0004806//triglyceride lipase activity;biological_process:GO:0006629//lipid metabolic process;
transcript_101744	RVW79066.1/2.18e-14/Serine/arginine-rich splicing factor SC35 [Vitis vinifera]	sp|Q9FMG4|SC35_ARATH/1.39e-06/Serine/arginine-rich splicing factor SC35 OS=Arabidopsis thaliana OX=3702 GN=SC35 PE=1 SV=1	pda:103716111/6.32e-15/serine/arginine-rich splicing factor SC35; K12891 serine/arginine-rich splicing factor 2/8	At5g64200/3.01e-06/[A] KOG4207 Predicted splicing factor, SR protein superfamily	A0A438H3A8/1.43e-14/A0A438H3A8_VITVI Serine/arginine-rich splicing factor SC35 OS=Vitis vinifera OX=29760 GN=SC35_0 PE=4 SV=1	NA	NA
transcript_101746	PKA62818.1/1.42e-31/Retrovirus-related Pol polyprotein from transposon TNT 1-94 [Apostasia shenzhenica]	sp|P10978|POLX_TOBAC/1.33e-20/Retrovirus-related Pol polyprotein from transposon TNT 1-94 OS=Nicotiana tabacum OX=4097 PE=2 SV=1	tdc:119321100/1.94e-15/oxysterol-binding protein-related protein 1C-like; K20456 oxysterol-binding protein 1	At2g21310/1.09e-13/[R] KOG0017 FOG: Transposon-encoded proteins with TYA, reverse transcriptase, integrase domains in various combinations	A0A2I0B4V5/9.28e-32/A0A2I0B4V5_9ASPA Retrovirus-related Pol polyprotein from transposon TNT 1-94 OS=Apostasia shenzhenica OX=1088818 GN=AXF42_Ash019401 PE=4 SV=1	PF14223/1.4E-13/gag-polypeptide of LTR copia-type	NA
transcript_10175	PKI45703.1/1.58e-120/hypothetical protein CRG98_034019 [Punica granatum]	sp|Q7X7H4|KN7F_ORYSJ/4.40e-109/Kinesin-like protein KIN-7F OS=Oryza sativa subsp. japonica OX=39947 GN=KIN7F PE=1 SV=2	nta:107832091/3.86e-119/kinesin-like protein NACK1; K11498 centromeric protein E	At3g51150/1.47e-108/[Z] KOG0242 Kinesin-like protein	A0A1D1Z8Q8/7.82e-127/A0A1D1Z8Q8_9ARAE Kinesin-like protein OS=Anthurium amnicola OX=1678845 GN=kif11_11 PE=3 SV=1	PR00380/3.8E-27/Kinesin heavy chain signature	biological_process:GO:0007018//microtubule-based movement;molecular_function:GO:0003777//microtubule motor activity;molecular_function:GO:0005524//ATP binding;molecular_function:GO:0008017//microtubule binding;
transcript_101750	NA	NA	NA	NA	NA	NA	NA
transcript_101754	KAK1327209.1/5.01e-256/Synaptotagmin-2 [Acorus calamus]	sp|B6ETT4|SYT2_ARATH/1.72e-222/Synaptotagmin-2 OS=Arabidopsis thaliana OX=3702 GN=SYT2 PE=2 SV=1	apro:F751_1873/5.49e-21/DNA polymerase kappa; K03511 DNA polymerase kappa [EC:2.7.7.7]	At1g20080/3.47e-222/[R] KOG1012 Ca2+-dependent lipid-binding protein CLB1/vesicle protein vp115/Granuphilin A, contains C2 domain	A0A1D1YIT7/7.72e-262/A0A1D1YIT7_9ARAE Extended synaptotagmin-2 OS=Anthurium amnicola OX=1678845 GN=Esyt2_1 PE=3 SV=1	PF17047/1.5E-6/Synaptotagmin-like mitochondrial-lipid-binding domain	molecular_function:GO:0008289//lipid binding;cellular_component:GO:0005783//endoplasmic reticulum;
transcript_101756	CAA2632291.1/7.73e-189/unnamed protein product [Spirodela intermedia] &gt;CAA6671512.1 unnamed protein product [Spirodela intermedia]	sp|O22993|FTSI1_ARATH/8.58e-162/Probable inactive ATP-dependent zinc metalloprotease FTSHI 1, chloroplastic OS=Arabidopsis thaliana OX=3702 GN=FTSHI1 PE=1 SV=1	brp:103846427/2.60e-19/ATP-dependent zinc metalloprotease FTSH 6, chloroplastic; K03798 cell division protease FtsH [EC:3.4.24.-]	At4g23940/1.86e-161/[O] KOG0731 AAA+-type ATPase containing the peptidase M41 domain	A0A1D1Z5P1/9.54e-196/A0A1D1Z5P1_9ARAE ATP-dependent zinc metalloprotease FtsH (Fragment) OS=Anthurium amnicola OX=1678845 GN=ftsH_8 PE=3 SV=1	PF17862/4.2E-4/AAA+ lid domain	biological_process:GO:0006508//proteolysis;molecular_function:GO:0004176//ATP-dependent peptidase activity;molecular_function:GO:0004222//metalloendopeptidase activity;molecular_function:GO:0005524//ATP binding;biological_process:GO:0045037//protein import into chloroplast stroma;cellular_component:GO:0009507//chloroplast;
transcript_101758	CAA2632409.1/9.23e-77/unnamed protein product [Spirodela intermedia] &gt;CAA6671622.1 unnamed protein product [Spirodela intermedia]	sp|Q9FFN2|GLYT3_ARATH/6.62e-30/Probable glycosyltransferase At5g03795 OS=Arabidopsis thaliana OX=3702 GN=At5g03795 PE=3 SV=2	ncol:116252381/6.78e-32/probable glycosyltransferase At5g11130 isoform X1; K18789 xylogalacturonan beta-1,3-xylosyltransferase [EC:2.4.2.41]	At5g19670/1.58e-61/[GMW] KOG1021 Acetylglucosaminyltransferase EXT1/exostosin 1	A0A843U668/1.45e-102/A0A843U668_COLES Exostosin GT47 domain-containing protein OS=Colocasia esculenta OX=4460 GN=Taro_011523 PE=3 SV=1	PF03016/2.3E-17/Exostosin GT47 domain	biological_process:GO:0006486//protein glycosylation;molecular_function:GO:0016757//glycosyltransferase activity;
transcript_101762	RVX12281.1/1.33e-255/putative cellulose synthase A catalytic subunit 3 [Vitis vinifera]	sp|A2XNT2|CESA5_ORYSI/1.26e-244/Probable cellulose synthase A catalytic subunit 5 [UDP-forming] OS=Oryza sativa subsp. indica OX=39946 GN=CESA5 PE=3 SV=1	tss:122658598/4.01e-254/probable cellulose synthase A catalytic subunit 3 [UDP-forming]; K10999 cellulose synthase A [EC:2.4.1.12]	At4g39350/5.25e-237/[MG] LSE0129 A Cellulose synthase catalytic subunit	A0A843X918/8.67e-259/A0A843X918_COLES Cellulose synthase OS=Colocasia esculenta OX=4460 GN=Taro_048784 PE=3 SV=1	PTHR13301/2.1E-163/X-BOX TRANSCRIPTION FACTOR-RELATED	cellular_component:GO:0016020//membrane;molecular_function:GO:0016760//cellulose synthase (UDP-forming) activity;biological_process:GO:0030244//cellulose biosynthetic process;
transcript_10177	DAD38869.1/1.32e-188/TPA_asm: hypothetical protein HUJ06_013191 [Nelumbo nucifera]	sp|Q8L7G0|ARFA_ARATH/1.04e-175/Auxin response factor 1 OS=Arabidopsis thaliana OX=3702 GN=ARF1 PE=1 SV=2	msin:131236686/1.05e-189/auxin response factor 1; K14486 auxin response factor	At1g59750/2.26e-175/[TK] LSE0284 A Auxin response transcription factor	A0A822Z654/8.66e-189/A0A822Z654_NELNU Auxin response factor OS=Nelumbo nucifera OX=4432 GN=HUJ06_013191 PE=3 SV=1	PTHR31384/4.9E-148/AUXIN RESPONSE FACTOR 4-RELATED	molecular_function:GO:0003677//DNA binding;biological_process:GO:0006355//regulation of DNA-templated transcription;cellular_component:GO:0005634//nucleus;biological_process:GO:0009725//response to hormone;
transcript_101779	OVA19825.1/1.78e-271/Peptidase S8/S53 domain [Macleaya cordata]	sp|Q9LNU1|CRSP_ARATH/1.67e-224/CO(2)-response secreted protease OS=Arabidopsis thaliana OX=3702 GN=CRSP PE=2 SV=1	pda:103714636/8.58e-261/CO(2)-response secreted protease-like; K25898 CO(2)-response secreted protease	At1g20160/1.81e-224/[OR] LSE0115 A Subtilisin-like proteinase	A0A200RAT1/1.16e-271/A0A200RAT1_9MAGN Peptidase S8/S53 domain OS=Macleaya cordata OX=56857 GN=BVC80_1689g12 PE=3 SV=1	PF17766/5.6E-23/Fibronectin type-III domain	molecular_function:GO:0008236//serine-type peptidase activity;biological_process:GO:0006508//proteolysis;
transcript_101785	CDP15757.1/4.53e-162/unnamed protein product [Coffea canephora]	NA	pda:103706269/1.58e-162/pre-mRNA-splicing factor CWC22 homolog; K13100 pre-mRNA-splicing factor CWC22	At1g80930/3.78e-152/[R] KOG2140 Uncharacterized conserved protein	A0A068V5D7/2.97e-162/A0A068V5D7_COFCA MI domain-containing protein OS=Coffea canephora OX=49390 GN=GSCOC_T00015818001 PE=3 SV=1	PF02847/1.1E-27/MA3 domain	molecular_function:GO:0003723//RNA binding;cellular_component:GO:0071013//catalytic step 2 spliceosome;biological_process:GO:0000398//mRNA splicing, via spliceosome;
transcript_10179	CAA7396282.1/3.94e-230/unnamed protein product [Spirodela intermedia]	sp|A2WYI4|OHK3_ORYSI/4.81e-194/Probable histidine kinase 3 OS=Oryza sativa subsp. indica OX=39946 GN=HK3 PE=2 SV=1	egu:105049722/1.86e-222/probable histidine kinase 3 isoform X1; K14489 arabidopsis histidine kinase 2/3/4 (cytokinin receptor) [EC:2.7.13.3]	At1g27320/1.62e-184/[T] KOG0519 Sensory transduction histidine kinase	A0A1D1YY84/1.64e-241/A0A1D1YY84_9ARAE histidine kinase OS=Anthurium amnicola OX=1678845 GN=AHK3_12 PE=4 SV=1	SM00388/5.6E-23/HisKA_10	molecular_function:GO:0000155//phosphorelay sensor kinase activity;cellular_component:GO:0005634//nucleus;biological_process:GO:0007165//signal transduction;
transcript_101792	KAG7975387.1/1.11e-49/hypothetical protein I3843_06G095600 [Carya illinoinensis]	sp|P51413|RL172_ARATH/5.48e-48/Large ribosomal subunit protein uL22y OS=Arabidopsis thaliana OX=3702 GN=RPL17B PE=2 SV=2	nnu:104598299/6.22e-50/60S ribosomal protein L17-2-like; K02880 large subunit ribosomal protein L17e	At1g67430/1.19e-47/[J] KOG3353 60S ribosomal protein L22	A0A822ZEB8/1.97e-49/A0A822ZEB8_NELNU 60S ribosomal protein L17-2-like OS=Nelumbo nucifera OX=4432 GN=HUJ06_001712 PE=3 SV=1	PTHR11593/4.8E-41/60S RIBOSOMAL PROTEIN L17	molecular_function:GO:0003735//structural constituent of ribosome;cellular_component:GO:0015934//large ribosomal subunit;cellular_component:GO:0005840//ribosome;biological_process:GO:0002181//cytoplasmic translation;biological_process:GO:0006412//translation;cellular_component:GO:0022625//cytosolic large ribosomal subunit;
transcript_101797	NA	NA	NA	Hs18553161/4.75e-17/[Z] KOG1003 Actin filament-coating protein tropomyosin	NA	PS00326/-/Tropomyosins signature.	NA
transcript_101801	NA	NA	NA	NA	NA	NA	NA
transcript_101804	KAK1301712.1/1.85e-213/Secologanin synthase [Acorus calamus]	sp|A0A517FNC4|72A61_PARPY/2.54e-182/Cytochrome P450 CYP72A616 OS=Paris polyphylla OX=49666 GN=CYP72A616 PE=1 SV=1	ccaj:109813753/4.42e-159/11-oxo-beta-amyrin 30-oxidase; K17873 11-oxo-beta-amyrin 30-oxidase [EC:1.14.14.115]	At3g14690/6.49e-162/[QI] KOG0157 Cytochrome P450 CYP4/CYP19/CYP26 subfamilies	A0A1D1Y4S9/7.30e-244/A0A1D1Y4S9_9ARAE Secologanin synthase OS=Anthurium amnicola OX=1678845 GN=CYP72A1_16 PE=3 SV=1	PR00385/8.9E-14/P450 superfamily signature	molecular_function:GO:0020037//heme binding;molecular_function:GO:0005506//iron ion binding;molecular_function:GO:0016705//oxidoreductase activity, acting on paired donors, with incorporation or reduction of molecular oxygen;molecular_function:GO:0004497//monooxygenase activity;
transcript_101810	XP_057514537.1/9.25e-84/uncharacterized protein LOC130796232 [Actinidia eriantha]	NA	nta:107767874/2.46e-39/uncharacterized LOC107767874; K06630 14-3-3 protein epsilon	At1g36035/4.26e-34/[R] KOG0017 FOG: Transposon-encoded proteins with TYA, reverse transcriptase, integrase domains in various combinations	A0A843U1U0/1.41e-120/A0A843U1U0_COLES Gag-pol polyprotein OS=Colocasia esculenta OX=4460 GN=Taro_008245 PE=4 SV=1	PS50158/10.443893/Zinc finger CCHC-type profile.	molecular_function:GO:0003676//nucleic acid binding;molecular_function:GO:0008270//zinc ion binding;
transcript_101814	NA	NA	NA	NA	NA	NA	NA
transcript_101815	XP_029117044.1/7.00e-133/protein IQ-DOMAIN 1 isoform X1 [Elaeis guineensis] &gt;XP_029117045.1 protein IQ-DOMAIN 1 isoform X1 [Elaeis guineensis] &gt;XP_029117046.1 protein IQ-DOMAIN 1 isoform X1 [Elaeis guineensis] &gt;XP_029117047.1 protein IQ-DOMAIN 1 isoform X1 [Elaeis guineensis] &gt;XP_029117048.1 protein IQ-DOMAIN 1 isoform X1 [Elaeis guineensis]	sp|F4J061|IQD5_ARATH/8.50e-92/Protein IQ-DOMAIN 5 OS=Arabidopsis thaliana OX=3702 GN=IQD5 PE=1 SV=1	NA	NA	A0A1D1XNG7/1.31e-173/A0A1D1XNG7_9ARAE Protein IQ-DOMAIN 1 OS=Anthurium amnicola OX=1678845 GN=IQD1_4 PE=3 SV=1	PS50096/8.8828/IQ motif profile.	molecular_function:GO:0005515//protein binding;
transcript_10182	CAK0850242.1/1.69e-28/unnamed protein product [Polarella glacialis]	NA	NA	Hs6912236/0.0/[R] KOG2579 Ficolin and related extracellular proteins	A0A7S2W6U8/2.14e-23/A0A7S2W6U8_9STRA Fibrinogen C-terminal domain-containing protein (Fragment) OS=Mucochytrium quahogii OX=96639 GN=QSP1433_LOCUS3302 PE=4 SV=1	PS00514/-/Fibrinogen C-terminal domain signature.	biological_process:GO:0007596//blood coagulation;
transcript_101830	KAJ0852258.1/1.62e-28/putative ribonuclease H-like superfamily [Helianthus annuus]	NA	mof:131154213/7.72e-24/uncharacterized protein LOC131154213 isoform X1; K10532 heparan-alpha-glucosaminide N-acetyltransferase [EC:2.3.1.78]	At3g17450/1.26e-19/[S] LSE0420 A Uncharacterized protein	A0A843UQ37/3.67e-52/A0A843UQ37_COLES DUF659 domain-containing protein OS=Colocasia esculenta OX=4460 GN=Taro_020983 PE=4 SV=1	PF04937/5.3E-6/Protein of unknown function (DUF 659)	NA
transcript_101833	CAA7397064.1/4.21e-254/unnamed protein product [Spirodela intermedia]	sp|Q680B9|PRRP2_ARATH/6.06e-180/Proteinaceous RNase P 2 OS=Arabidopsis thaliana OX=3702 GN=PRORP2 PE=1 SV=1	mus:103995926/5.01e-215/proteinaceous RNase P 2; K18213 proteinaceous RNase P [EC:3.1.26.5]	At2g32230/1.71e-89/[R] KOG1347 Uncharacterized membrane protein, predicted efflux pump	A0A1D1ZH13/7.29e-283/A0A1D1ZH13_9ARAE ribonuclease P OS=Anthurium amnicola OX=1678845 GN=At2g32230_11 PE=4 SV=1	PF17177/8.9E-68/Pentacotripeptide-repeat region of PRORP	biological_process:GO:0001682//tRNA 5'-leader removal;molecular_function:GO:0004526//ribonuclease P activity;
transcript_101837	XP_030553377.2/1.53e-79/uncharacterized protein LOC115757331 [Rhodamnia argentea]	NA	qlo:115984934/4.86e-57/eukaryotic translation initiation factor 4G-like; K03260 translation initiation factor 4G	At2g11140/1.21e-58/[R] KOG0017 FOG: Transposon-encoded proteins with TYA, reverse transcriptase, integrase domains in various combinations	A0A8B8R4G6/4.32e-100/A0A8B8R4G6_9MYRT Uncharacterized protein LOC115757331 OS=Rhodamnia argentea OX=178133 GN=LOC115757331 PE=4 SV=1	PF03732/0.036/Retrotransposon gag protein	NA
transcript_101838	URE45137.1/3.51e-95/cNMP [Musa troglodytarum]	sp|Q9LD37|CNG20_ARATH/3.00e-79/Probable cyclic nucleotide-gated ion channel 20, chloroplastic OS=Arabidopsis thaliana OX=3702 GN=CNGC20 PE=2 SV=1	mus:103969554/2.38e-91/probable cyclic nucleotide-gated ion channel 20, chloroplastic isoform X1; K05391 cyclic nucleotide gated channel, plant	At3g17700/8.95e-75/[PT] KOG0498 K+-channel ERG and related proteins, contain PAS/PAC sensor domain	A0A9E7I9P0/2.30e-95/A0A9E7I9P0_9LILI CNMP OS=Musa troglodytarum OX=320322 GN=MUK42_04977 PE=3 SV=1	PS50096/6.6319/IQ motif profile.	NA
transcript_101840	CAA7405573.1/7.33e-72/unnamed protein product [Spirodela intermedia]	sp|F4JN26|MLH3_ARATH/2.46e-45/DNA mismatch repair protein MLH3 OS=Arabidopsis thaliana OX=3702 GN=MLH3 PE=2 SV=2	msin:131243333/8.06e-61/DNA mismatch repair protein MLH3 isoform X1; K08739 DNA mismatch repair protein MLH3	At4g35520/8.66e-38/[L] KOG1977 DNA mismatch repair protein - MLH3 family	A0A1D1ZIW5/3.77e-136/A0A1D1ZIW5_9ARAE DNA mismatch repair protein Mlh3 OS=Anthurium amnicola OX=1678845 GN=MLH3_5 PE=3 SV=1	PTHR10073/3.0E-18/DNA MISMATCH REPAIR PROTEIN MLH, PMS, MUTL	cellular_component:GO:0032300//mismatch repair complex;molecular_function:GO:0016887//ATP hydrolysis activity;molecular_function:GO:0140664//ATP-dependent DNA damage sensor activity;biological_process:GO:0006298//mismatch repair;
transcript_101845	XP_010278618.1/3.09e-310/PREDICTED: amino-acid permease BAT1 homolog isoform X2 [Nelumbo nucifera]	sp|B9EXZ6|BAT1_ORYSJ/8.56e-294/Amino-acid permease BAT1 homolog OS=Oryza sativa subsp. japonica OX=39947 GN=BAT1 PE=2 SV=1	NA	At2g01170/6.30e-265/[E] KOG1289 Amino acid transporters	A0A843TMZ4/0.0/A0A843TMZ4_COLES Amino-acid permease BAT1 OS=Colocasia esculenta OX=4460 GN=Taro_003118 PE=4 SV=1	PTHR45649/1.3E-252/AMINO-ACID PERMEASE BAT1	molecular_function:GO:0015180//L-alanine transmembrane transporter activity;molecular_function:GO:0015185//gamma-aminobutyric acid transmembrane transporter activity;biological_process:GO:0055085//transmembrane transport;molecular_function:GO:0005313//L-glutamate transmembrane transporter activity;molecular_function:GO:0015189//L-lysine transmembrane transporter activity;biological_process:GO:001…
transcript_101846	CAA7403015.1/1.61e-272/unnamed protein product [Spirodela intermedia]	sp|Q9FVS9|C96AF_ARATH/2.51e-158/Alkane hydroxylase MAH1 OS=Arabidopsis thaliana OX=3702 GN=CYP96A15 PE=2 SV=1	ncol:116260378/3.93e-167/cytochrome P450 86B1-like; K15402 fatty acid omega-hydroxylase [EC:1.14.-.-]	At2g23180/3.08e-167/[QI] KOG0157 Cytochrome P450 CYP4/CYP19/CYP26 subfamilies	A0A1D1YDM7/6.93e-281/A0A1D1YDM7_9ARAE noroxomaritidine synthase (Fragment) OS=Anthurium amnicola OX=1678845 GN=CYP86B1_8 PE=3 SV=1	PR00385/8.8E-10/P450 superfamily signature	molecular_function:GO:0020037//heme binding;molecular_function:GO:0005506//iron ion binding;molecular_function:GO:0016705//oxidoreductase activity, acting on paired donors, with incorporation or reduction of molecular oxygen;molecular_function:GO:0004497//monooxygenase activity;
transcript_101848	CAA7402029.1/5.84e-26/unnamed protein product [Spirodela intermedia]	sp|B8APK3|MRS2A_ORYSI/1.17e-10/Magnesium transporter MRS2-A, chloroplastic OS=Oryza sativa subsp. indica OX=39946 GN=MRS2-A PE=3 SV=1	aew:130767391/2.14e-13/magnesium transporter MRS2-11, chloroplastic-like isoform X1; K16075 magnesium transporter	At5g22830/1.53e-09/[P] KOG2662 Magnesium transporters: CorA family	A0A7I8KW55/3.83e-26/A0A7I8KW55_SPIIN Magnesium transporter OS=Spirodela intermedia OX=51605 GN=SI8410_09012707 PE=3 SV=1	NA	NA
transcript_10185	NA	NA	NA	NA	NA	NA	NA
transcript_101861	CAA7404115.1/6.55e-217/unnamed protein product [Spirodela intermedia]	sp|F4JSE7|EDR2_ARATH/8.43e-06/Protein ENHANCED DISEASE RESISTANCE 2 OS=Arabidopsis thaliana OX=3702 GN=EDR2 PE=2 SV=1	NA	At1g59650/2.26e-149/[S] LSE0405 A Uncharacterized protein	A0A1D1Y647/2.77e-244/A0A1D1Y647_9ARAE Protein ENHANCED DISEASE RESISTANCE 2 C-terminal domain-containing protein OS=Anthurium amnicola OX=1678845 GN=g.97074 PE=4 SV=1	PTHR31558/1.3E-132/CW14 PROTEIN	NA
transcript_101862	CAA2627515.1/2.37e-10/unnamed protein product [Spirodela intermedia] &gt;CAA6666775.1 unnamed protein product [Spirodela intermedia]	NA	NA	NA	A0A843UJY0/6.04e-17/A0A843UJY0_COLES Exostosin GT47 domain-containing protein OS=Colocasia esculenta OX=4460 GN=Taro_012704 PE=3 SV=1	NA	NA
transcript_10187	XP_038984056.1/5.74e-219/uncharacterized protein LOC103710036 isoform X2 [Phoenix dactylifera]	NA	NA	At3g48050/8.69e-102/[K] KOG1886 BAH domain proteins	A0A1D1ZLJ1/2.69e-255/A0A1D1ZLJ1_9ARAE Transcription elongation factor A protein 2 OS=Anthurium amnicola OX=1678845 GN=TCEA2_1 PE=4 SV=1	PTHR46548/3.0E-214/BAH AND TFIIS DOMAIN-CONTAINING PROTEIN-RELATED	NA
transcript_101871	CAA2623140.1/1.11e-155/unnamed protein product [Spirodela intermedia] &gt;CAA6662700.1 unnamed protein product [Spirodela intermedia] &gt;CAA7399110.1 unnamed protein product [Spirodela intermedia]	sp|Q8LPN7|RNG1L_ARATH/8.99e-83/E3 ubiquitin-protein ligase RING1-like OS=Arabidopsis thaliana OX=3702 GN=At3g19950 PE=1 SV=1	egu:105055443/3.41e-110/E3 ubiquitin-protein ligase RING1-like; K11982 E3 ubiquitin-protein ligase RNF115/126 [EC:2.3.2.27]	At3g19950/1.95e-82/[O] KOG0800 FOG: Predicted E3 ubiquitin ligase	A0A1D1XQ47/9.18e-158/A0A1D1XQ47_9ARAE RING-type E3 ubiquitin transferase (Fragment) OS=Anthurium amnicola OX=1678845 GN=At3g19950_4 PE=4 SV=1	PTHR15710/6.9E-31/E3 UBIQUITIN-PROTEIN LIGASE PRAJA	molecular_function:GO:0061630//ubiquitin protein ligase activity;cellular_component:GO:0005737//cytoplasm;biological_process:GO:0016567//protein ubiquitination;
transcript_101877	CAA7389401.1/1.06e-48/unnamed protein product [Spirodela intermedia]	sp|Q9C637|RLP6_ARATH/1.88e-14/Receptor-like protein 6 OS=Arabidopsis thaliana OX=3702 GN=RLP6 PE=3 SV=1	rvl:131300935/1.79e-14/receptor-like protein 9DC3 isoform X1; K13416 brassinosteroid insensitive 1-associated receptor kinase 1 [EC:2.7.10.1 2.7.11.1]	At2g34930/4.01e-14/[R] KOG0619 FOG: Leucine rich repeat	A0A1D1Y6B0/5.83e-53/A0A1D1Y6B0_9ARAE Receptor-like protein 12 OS=Anthurium amnicola OX=1678845 GN=RLP12_6 PE=3 SV=1	PF00560/18.0/Leucine Rich Repeat	molecular_function:GO:0005515//protein binding;
transcript_10188	NA	NA	NA	NA	NA	NA	NA
transcript_101881	URE29032.1/1.49e-95/RING finger and CHY zinc finger domain-containing protein [Musa troglodytarum]	sp|Q9FFB6|ZFP34_ARATH/3.93e-79/E3 ubiquitin-protein ligase RZFP34 OS=Arabidopsis thaliana OX=3702 GN=RZPF34 PE=1 SV=1	mus:103993131/1.66e-96/E3 ubiquitin-protein ligase MIEL1; K10144 RING finger and CHY zinc finger domain-containing protein 1 [EC:2.3.2.27]	At5g22920/8.50e-79/[R] KOG1940 Zn-finger protein	A0A9E7KRG1/9.76e-96/A0A9E7KRG1_9LILI RING finger and CHY zinc finger domain-containing protein OS=Musa troglodytarum OX=320322 GN=MUK42_25641 PE=4 SV=1	PF14599/1.8E-22/Zinc-ribbon	biological_process:GO:0006511//ubiquitin-dependent protein catabolic process;cellular_component:GO:0005634//nucleus;molecular_function:GO:0061630//ubiquitin protein ligase activity;biological_process:GO:0016567//protein ubiquitination;
transcript_101882	KAG0457976.1/8.40e-17/hypothetical protein HPP92_023133 [Vanilla planifolia]	NA	NA	NA	A0A843W4D1/4.25e-61/A0A843W4D1_COLES Protein kinase domain-containing protein OS=Colocasia esculenta OX=4460 GN=Taro_037518 PE=4 SV=1	NA	NA
transcript_101888	XP_010907079.1/1.42e-308/acyltransferase-like protein At1g54570, chloroplastic isoform X1 [Elaeis guineensis]	sp|Q9LW26|PES2_ARATH/3.38e-226/Phytyl ester synthase 2, chloroplastic OS=Arabidopsis thaliana OX=3702 GN=PES2 PE=1 SV=1	psat:127104667/4.75e-07/acetyl-coenzyme A carboxylase carboxyl transferase subunit alpha, chloroplastic-like; K01962 acetyl-CoA carboxylase carboxyl transferase subunit alpha [EC:6.4.1.2 2.1.3.15]	At5g41120/4.74e-239/[IR] LSE0188 A Predicted phosphate acyltransferase, contains PlsC domain	A0A1D1Z7I1/0.0/A0A1D1Z7I1_9ARAE Acyltransferase-like protein At1g54570, chloroplastic OS=Anthurium amnicola OX=1678845 GN=At1g54570_3 PE=3 SV=1	PF03982/0.021/Diacylglycerol acyltransferase	cellular_component:GO:0016020//membrane;molecular_function:GO:0008374//O-acyltransferase activity;
transcript_101889	KAG1327979.1/2.14e-188/protein S-acyltransferase 8 [Cocos nucifera]	sp|Q9SB58|ZDH19_ARATH/5.65e-150/Protein S-acyltransferase 8 OS=Arabidopsis thaliana OX=3702 GN=PAT08 PE=1 SV=2	pda:103704374/4.15e-189/protein S-acyltransferase 8-like; K16675 palmitoyltransferase ZDHHC14/18 [EC:2.3.1.225]	At5g50020/1.68e-136/[R] KOG1311 DHHC-type Zn-finger proteins	A0A1D1Z1W2/8.73e-199/A0A1D1Z1W2_9ARAE S-acyltransferase OS=Anthurium amnicola OX=1678845 GN=At4g24630_1 PE=3 SV=1	PS50216/27.973095/DHHC domain profile.	biological_process:GO:0018230//peptidyl-L-cysteine S-palmitoylation;molecular_function:GO:0016409//palmitoyltransferase activity;cellular_component:GO:0005794//Golgi apparatus;molecular_function:GO:0019706//protein-cysteine S-palmitoyltransferase activity;cellular_component:GO:0005783//endoplasmic reticulum;biological_process:GO:0006612//protein targeting to membrane;
transcript_101895	CAA7410270.1/2.87e-118/unnamed protein product [Spirodela intermedia]	sp|Q2RAC5|CCT13_ORYSJ/7.77e-62/Cyclin-T1-3 OS=Oryza sativa subsp. japonica OX=39947 GN=CYCT1-3 PE=3 SV=2	msin:131237918/2.77e-78/cyclin-T1-3-like isoform X1; K15188 cyclin T	At4g19600/4.23e-54/[D] KOG0834 CDK9 kinase-activating protein cyclin T	A0A1D1YRN8/1.03e-147/A0A1D1YRN8_9ARAE Cyclin-T1-3 OS=Anthurium amnicola OX=1678845 GN=CYCT1-3_2 PE=3 SV=1	PTHR10026/1.5E-45/CYCLIN	molecular_function:GO:0016538//cyclin-dependent protein serine/threonine kinase regulator activity;biological_process:GO:0006357//regulation of transcription by RNA polymerase II;
transcript_101898	CAA2622012.1/3.78e-93/unnamed protein product [Spirodela intermedia] &gt;CAA6661684.1 unnamed protein product [Spirodela intermedia] &gt;CAA7398058.1 unnamed protein product [Spirodela intermedia]	sp|F4HVS6|MYOB6_ARATH/7.90e-13/Probable myosin-binding protein 6 OS=Arabidopsis thaliana OX=3702 GN=MYOB6 PE=2 SV=1	taes:123159844/1.29e-22/uncharacterized protein LOC123159844; K06268 serine/threonine-protein phosphatase 2B regulatory subunit	At4g30830/3.80e-20/[S] LSE0319 A Uncharacterized protein	A0A1D1XY68/1.52e-179/A0A1D1XY68_9ARAE Protein FAM3C OS=Anthurium amnicola OX=1678845 GN=fam3c_6 PE=4 SV=1	PF04576/1.2E-26/Zein-binding	NA
transcript_101899	CAA7388670.1/7.22e-289/unnamed protein product [Spirodela intermedia]	NA	zma:103649984/2.26e-41/uncharacterized protein LOC103649984; K07393 glutathionyl-hydroquinone reductase [EC:1.8.5.7]	At1g10740/9.41e-255/[I] LSE2138 A Triacylglycerol lipase	A0A843TZQ1/3.71e-304/A0A843TZQ1_COLES Lipase OS=Colocasia esculenta OX=4460 GN=Taro_009285 PE=4 SV=1	PF24708/6.4E-19/Lipase-like, C-terminal domain	NA
transcript_1019	CAA7404156.1/0.0/unnamed protein product [Spirodela intermedia]	sp|Q84ZN6|CESA8_ORYSJ/0.0/Probable cellulose synthase A catalytic subunit 8 [UDP-forming] OS=Oryza sativa subsp. japonica OX=39947 GN=CESA8 PE=1 SV=1	mus:103990225/0.0/probable cellulose synthase A catalytic subunit 8 [UDP-forming] isoform X1; K10999 cellulose synthase A [EC:2.4.1.12]	At5g05170/0.0/[MG] LSE0129 A Cellulose synthase catalytic subunit	A0A1D1Z9L3/0.0/A0A1D1Z9L3_9ARAE Cellulose synthase (Fragment) OS=Anthurium amnicola OX=1678845 GN=CESA8_4 PE=3 SV=1	PF03552/5.1E-268/Cellulose synthase	cellular_component:GO:0016020//membrane;molecular_function:GO:0016760//cellulose synthase (UDP-forming) activity;biological_process:GO:0030244//cellulose biosynthetic process;
transcript_101912	CAA2625739.1/6.19e-75/unnamed protein product [Spirodela intermedia] &gt;CAA6665087.1 unnamed protein product [Spirodela intermedia] &gt;CAA7401746.1 unnamed protein product [Spirodela intermedia]	sp|Q9LM55|FBK8_ARATH/8.07e-59/F-box/kelch-repeat protein At1g22040 OS=Arabidopsis thaliana OX=3702 GN=At1g22040 PE=2 SV=1	NA	At1g22040/1.75e-58/[R] KOG1072 FOG: Kelch repeat	A0A1D1ZLG9/5.10e-82/A0A1D1ZLG9_9ARAE F-box/kelch-repeat protein At1g22040 OS=Anthurium amnicola OX=1678845 GN=At1g22040 PE=4 SV=1	PTHR46344/9.7E-12/OS02G0202900 PROTEIN	NA
transcript_101917	KAK4337316.1/1.52e-217/hypothetical protein RND71_043602 [Anisodus tanguticus]	sp|P93768|PSMD3_TOBAC/4.37e-129/Probable 26S proteasome non-ATPase regulatory subunit 3 OS=Nicotiana tabacum OX=4097 GN=21D7 PE=2 SV=1	sspl:121748326/3.31e-135/probable 26S proteasome non-ATPase regulatory subunit 3; K03033 26S proteasome regulatory subunit N3	Hs4506229/0.0/[O] KOG2581 26S proteasome regulatory complex, subunit RPN3/PSMD3	A0A8B8QG05/6.52e-179/A0A8B8QG05_9MYRT Probable 26S proteasome non-ATPase regulatory subunit 3 OS=Rhodamnia argentea OX=178133 GN=LOC115752147 PE=3 SV=1	PTHR10758/1.4E-173/26S PROTEASOME NON-ATPASE REGULATORY SUBUNIT 3/COP9 SIGNALOSOME COMPLEX SUBUNIT 3	biological_process:GO:0006511//ubiquitin-dependent protein catabolic process;cellular_component:GO:0000502//proteasome complex;cellular_component:GO:0008541//proteasome regulatory particle, lid subcomplex;molecular_function:GO:0030234//enzyme regulator activity;biological_process:GO:0042176//regulation of protein catabolic process;
transcript_101923	KAH7675224.1/9.34e-210/solute carrier family 24 (sodium/potassium/calcium exchanger) member 6 protein [Dioscorea alata]	sp|Q9FKP2|CCX2_ARATH/1.70e-157/Cation/calcium exchanger 2 OS=Arabidopsis thaliana OX=3702 GN=CCX2 PE=3 SV=1	pda:103708179/1.53e-210/cation/calcium exchanger 1-like; K13754 solute carrier family 24 (sodium/potassium/calcium exchanger), member 6	At5g17850/3.68e-157/[P] KOG2399 K+-dependent Na+:Ca2+ antiporter	A0A843XUX6/7.11e-244/A0A843XUX6_COLES Sodium/calcium exchanger membrane region domain-containing protein OS=Colocasia esculenta OX=4460 GN=Taro_057018 PE=3 SV=1	PTHR12266/6.9E-165/NA+/CA2+ K+ INDEPENDENT EXCHANGER	cellular_component:GO:0016020//membrane;biological_process:GO:0006812//monoatomic cation transport;molecular_function:GO:0008324//monoatomic cation transmembrane transporter activity;biological_process:GO:0055085//transmembrane transport;
transcript_101924	CAA7403036.1/1.05e-198/unnamed protein product [Spirodela intermedia]	sp|Q56YU0|AL2C4_ARATH/2.00e-173/Aldehyde dehydrogenase family 2 member C4 OS=Arabidopsis thaliana OX=3702 GN=ALDH2C4 PE=1 SV=2	pda:103720725/4.34e-197/aldehyde dehydrogenase family 2 member C4; K12355 coniferyl-aldehyde dehydrogenase [EC:1.2.1.68]	At3g48000/3.71e-132/[C] KOG2450 Aldehyde dehydrogenase	A0A843UXZ8/5.27e-200/A0A843UXZ8_COLES Aldehyde dehydrogenase domain-containing protein OS=Colocasia esculenta OX=4460 GN=Taro_020081 PE=3 SV=1	PS00070/-/Aldehyde dehydrogenases cysteine active site.	molecular_function:GO:0016491//oxidoreductase activity;
transcript_101925	AIY60691.1/6.99e-134/rhomboid protein Panut_RBL9, partial [Pandanus utilis]	sp|Q9FFX0|RBL9_ARATH/2.41e-87/RHOMBOID-like protein 9, chloroplastic OS=Arabidopsis thaliana OX=3702 GN=RBL9 PE=2 SV=1	gsl:Gasu_20830/5.27e-10/rhomboid-like protein isoform 1; K09650 rhomboid-like protein [EC:3.4.21.105]	At5g38510/5.22e-87/[T] KOG2289 Rhomboid family proteins	A0A1D1Y3I1/2.85e-176/A0A1D1Y3I1_9ARAE Rhomboid protease gluP (Fragment) OS=Anthurium amnicola OX=1678845 GN=gluP_3 PE=3 SV=1	PF01694/8.2E-26/Rhomboid domain	cellular_component:GO:0016020//membrane;molecular_function:GO:0004252//serine-type endopeptidase activity;
transcript_101929	CAA7407784.1/6.60e-110/unnamed protein product [Spirodela intermedia]	NA	mus:103977861/1.74e-96/uncharacterized protein LOC103977861; K03500 16S rRNA (cytosine967-C5)-methyltransferase [EC:2.1.1.176]	At3g13180/2.86e-94/[A] KOG1122 tRNA and rRNA cytosine-C5-methylase (nucleolar protein NOL1/NOP2)	A0A843WY77/2.33e-117/A0A843WY77_COLES NusB/RsmB/TIM44 domain-containing protein OS=Colocasia esculenta OX=4460 GN=Taro_041784 PE=3 SV=1	PF01029/4.6E-18/NusB family	molecular_function:GO:0003723//RNA binding;cellular_component:GO:0009507//chloroplast;biological_process:GO:0006355//regulation of DNA-templated transcription;biological_process:GO:0006353//DNA-templated transcription termination;
transcript_101933	CAA7390814.1/2.05e-208/unnamed protein product [Spirodela intermedia]	sp|Q9LSW2|ARP9_ARATH/4.26e-145/Actin-related protein 9 OS=Arabidopsis thaliana OX=3702 GN=ARP9 PE=2 SV=1	pda:103710401/5.68e-181/actin-related protein 9; K11673 actin-related protein 8	At5g43500/9.22e-145/[Z] KOG0797 Actin-related protein	A0A1D1Y848/9.13e-216/A0A1D1Y848_9ARAE Actin-related protein 9 OS=Anthurium amnicola OX=1678845 GN=ARP9_2 PE=3 SV=1	SM00268/0.0011/actin_3	NA
transcript_101944	CAE6921528.1/5.81e-186/ACTR1A [Symbiodinium natans] &gt;CAE6937266.1 ACTR1A [Symbiodinium sp. CCMP2592] &gt;CAE7038230.1 ACTR1A [Symbiodinium sp. CCMP2456]	sp|P53492|ACT7_ARATH/1.51e-152/Actin-7 OS=Arabidopsis thaliana OX=3702 GN=ACT7 PE=1 SV=1	adu:107468573/6.82e-154/actin-7; K10355 actin, other eukaryote	Hs11342680/1.71e-277/[Z] KOG0676 Actin and related proteins	A0A1D1YYG8/2.85e-186/A0A1D1YYG8_9ARAE Actin-2 OS=Anthurium amnicola OX=1678845 GN=ACTZ_2 PE=3 SV=1	PS01132/-/Actins and actin-related proteins signature.	NA
transcript_101945	CAA2619438.1/1.01e-113/unnamed protein product [Spirodela intermedia] &gt;CAA6659165.1 unnamed protein product [Spirodela intermedia] &gt;CAA7395472.1 unnamed protein product [Spirodela intermedia]	sp|Q9LJE2|SYKM_ARATH/6.07e-90/Lysine--tRNA ligase, chloroplastic/mitochondrial OS=Arabidopsis thaliana OX=3702 GN=OVA5 PE=2 SV=1	msin:131239771/1.58e-102/lysine--tRNA ligase, chloroplastic/mitochondrial isoform X1; K04567 lysyl-tRNA synthetase, class II [EC:6.1.1.6]	At3g13490/1.31e-89/[J] KOG1885 Lysyl-tRNA synthetase (class II)	A0A843TP77/7.43e-118/A0A843TP77_COLES Aminoacyl-transfer RNA synthetases class-II family profile domain-containing protein OS=Colocasia esculenta OX=4460 GN=Taro_004336 PE=4 SV=1	PS50862/9.615801/Aminoacyl-transfer RNA synthetases class-II family profile.	molecular_function:GO:0000166//nucleotide binding;cellular_component:GO:0005829//cytosol;biological_process:GO:0006430//lysyl-tRNA aminoacylation;cellular_component:GO:0005739//mitochondrion;molecular_function:GO:0005524//ATP binding;molecular_function:GO:0004824//lysine-tRNA ligase activity;molecular_function:GO:0000049//tRNA binding;biological_process:GO:0006418//tRNA aminoacylation for protein…
transcript_101948	CAA7396651.1/1.77e-178/unnamed protein product [Spirodela intermedia]	sp|Q8GUI4|UGPI6_ARATH/2.14e-83/Uncharacterized GPI-anchored protein At1g61900 OS=Arabidopsis thaliana OX=3702 GN=At1g61900 PE=2 SV=1	NA	NA	A0A843X4G0/6.82e-189/A0A843X4G0_COLES SPARK domain-containing protein OS=Colocasia esculenta OX=4460 GN=Taro_046677 PE=4 SV=1	PTHR33831/1.7E-157/GPI-ANCHORED PROTEIN	cellular_component:GO:0005886//plasma membrane;
transcript_101950	CAA7396458.1/1.51e-194/unnamed protein product [Spirodela intermedia]	sp|Q9FFQ0|TOL5_ARATH/1.93e-132/TOM1-like protein 5 OS=Arabidopsis thaliana OX=3702 GN=TOL5 PE=1 SV=1	csat:104745793/7.53e-54/protein SIEL-like; K13141 integrator complex subunit 4	At5g63640/4.17e-132/[U] KOG1087 Cytosolic sorting protein GGA2/TOM1	A0A1D1ZJY4/5.36e-229/A0A1D1ZJY4_9ARAE TOM1-like protein 2 OS=Anthurium amnicola OX=1678845 GN=tom1l2_13 PE=3 SV=1	SM00288/6.1E-33/VHS_2	biological_process:GO:0043328//protein transport to vacuole involved in ubiquitin-dependent protein catabolic process via the multivesicular body sorting pathway;molecular_function:GO:0035091//phosphatidylinositol binding;molecular_function:GO:0043130//ubiquitin binding;
transcript_101955	KAJ7959787.1/4.62e-48/Craniofacial development protein 2 [Quillaja saponaria]	NA	nta:107781469/1.82e-29/phragmoplast orienting kinesin-1-like; K10400 kinesin family member 15	NA	A0A2I0BE06/1.65e-43/A0A2I0BE06_9ASPA Endonuclease/exonuclease/phosphatase domain-containing protein OS=Apostasia shenzhenica OX=1088818 GN=AXF42_Ash010421 PE=4 SV=1	PTHR23227/4.5E-19/BUCENTAUR RELATED	NA
transcript_101958	KAH7652969.1/3.11e-92/S-receptor-like serine/threonine-protein kinase protein [Dioscorea alata]	sp|Q9SXB4|Y1130_ARATH/4.16e-53/G-type lectin S-receptor-like serine/threonine-protein kinase At1g11300 OS=Arabidopsis thaliana OX=3702 GN=At1g11300 PE=2 SV=1	csin:114272905/3.71e-29/serine carboxypeptidase-like 50; K09645 vitellogenic carboxypeptidase-like protein [EC:3.4.16.-]	At1g11280/7.80e-52/[T] LSE0015 A Receptor-like protein kinase, contains lectin domains	A0A1D1YV81/2.67e-132/A0A1D1YV81_9ARAE Receptor-like serine/threonine-protein kinase SD1-8 (Fragment) OS=Anthurium amnicola OX=1678845 GN=SD18_28 PE=4 SV=1	PF07714/1.7E-13/Protein tyrosine and serine/threonine kinase	molecular_function:GO:0004672//protein kinase activity;molecular_function:GO:0005524//ATP binding;biological_process:GO:0006468//protein phosphorylation;
transcript_101959	XP_038989731.1/0.0/oxysterol-binding protein-related protein 1D-like isoform X1 [Phoenix dactylifera]	sp|Q9SAF0|ORP1D_ARATH/8.79e-311/Oxysterol-binding protein-related protein 1D OS=Arabidopsis thaliana OX=3702 GN=ORP1D PE=2 SV=1	pda:120113079/0.0/oxysterol-binding protein-related protein 1D-like isoform X1; K20456 oxysterol-binding protein 1	At1g13170/1.90e-310/[I] KOG1737 Oxysterol-binding protein	A0A1D1ZA57/0.0/A0A1D1ZA57_9ARAE Oxysterol-binding protein-related protein 1D OS=Anthurium amnicola OX=1678845 GN=ORP1D_1 PE=4 SV=1	PTHR10972/8.7E-157/OXYSTEROL-BINDING PROTEIN-RELATED	molecular_function:GO:0032934//sterol binding;molecular_function:GO:0015248//sterol transporter activity;cellular_component:GO:0005829//cytosol;molecular_function:GO:0008289//lipid binding;cellular_component:GO:0016020//membrane;
transcript_101960	XP_008804636.2/1.12e-111/mitochondrial phosphate carrier protein 1, mitochondrial [Phoenix dactylifera]	sp|Q7DNC3|MPCP1_ARATH/2.14e-89/Mitochondrial phosphate carrier protein 1, mitochondrial OS=Arabidopsis thaliana OX=3702 GN=MPT1 PE=2 SV=1	pda:103717869/8.84e-113/mitochondrial phosphate carrier protein 1, mitochondrial; K15102 solute carrier family 25 (mitochondrial phosphate transporter), member 3	At2g17270/4.64e-89/[C] KOG0767 Mitochondrial phosphate carrier protein	A0A1D1Z4F9/1.84e-120/A0A1D1Z4F9_9ARAE Phosphate carrier protein, mitochondrial OS=Anthurium amnicola OX=1678845 GN=Slc25a3_7 PE=3 SV=1	PTHR45671/2.8E-81/SOLUTE CARRIER FAMILY 25 (MITOCHONDRIAL CARRIER PHOSPHATE CARRIER), MEMBER 3, LIKE-RELATED-RELATED	cellular_component:GO:0005743//mitochondrial inner membrane;molecular_function:GO:0005315//inorganic phosphate transmembrane transporter activity;biological_process:GO:0035435//phosphate ion transmembrane transport;biological_process:GO:1990547//mitochondrial phosphate ion transmembrane transport;
transcript_101966	CAA7390994.1/7.31e-283/unnamed protein product [Spirodela intermedia]	sp|Q680U9|TFB2_ARATH/2.98e-249/General transcription and DNA repair factor IIH subunit TFB2 OS=Arabidopsis thaliana OX=3702 GN=TFB2 PE=2 SV=1	egu:105059003/1.92e-282/RNA polymerase II transcription factor B subunit 2 isoform X1; K03144 transcription initiation factor TFIIH subunit 4	Hs4504201/4.92e-87/[KL] KOG3471 RNA polymerase II transcription initiation/nucleotide excision repair factor TFIIH, subunit TFB2	A0A1D1XCG7/3.10e-293/A0A1D1XCG7_9ARAE RNA polymerase II transcription factor B subunit 2 OS=Anthurium amnicola OX=1678845 GN=GTF2H4_3 PE=3 SV=1	PTHR13152/8.1E-169/TFIIH, POLYPEPTIDE 4	biological_process:GO:0006289//nucleotide-excision repair;molecular_function:GO:0001671//ATPase activator activity;cellular_component:GO:0000439//transcription factor TFIIH core complex;cellular_component:GO:0005675//transcription factor TFIIH holo complex;molecular_function:GO:0003690//double-stranded DNA binding;biological_process:GO:0070816//obsolete phosphorylation of RNA polymerase II C-term…
transcript_101971	XP_010919431.1/4.14e-235/cytochrome P450 87A3 [Elaeis guineensis]	sp|Q7XU38|C87A3_ORYSJ/1.09e-214/Cytochrome P450 87A3 OS=Oryza sativa subsp. japonica OX=39947 GN=CYP87A3 PE=2 SV=3	cpep:111802347/4.75e-136/cytochrome P450 87A3-like; K25060 cucurbitadienol 11-hydroxylase / 11-oxocucurbitadienol 20-hydroxylase [EC:1.14.14.71 1.14.14.-]	At1g12740/4.48e-208/[QI] KOG0157 Cytochrome P450 CYP4/CYP19/CYP26 subfamilies	A0A1D1YFR8/2.24e-261/A0A1D1YFR8_9ARAE Cytochrome P450 87A3 (Fragment) OS=Anthurium amnicola OX=1678845 GN=CYP87A3 PE=3 SV=1	PR00463/4.6E-21/E-class P450 group I signature	molecular_function:GO:0020037//heme binding;biological_process:GO:0007275//multicellular organism development;biological_process:GO:0016125//sterol metabolic process;molecular_function:GO:0005506//iron ion binding;biological_process:GO:0016132//brassinosteroid biosynthetic process;molecular_function:GO:0016705//oxidoreductase activity, acting on paired donors, with incorporation or reduction of m…
transcript_101972	CAA7395371.1/3.00e-167/unnamed protein product [Spirodela intermedia]	sp|Q8L783|CAX5_ARATH/1.19e-147/Vacuolar cation/proton exchanger 5 OS=Arabidopsis thaliana OX=3702 GN=CAX5 PE=2 SV=1	pxb:103940400/3.48e-154/vacuolar cation/proton exchanger 5-like isoform X2; K07300 Ca2+:H+ antiporter	At1g55730/1.46e-147/[P] KOG1397 Ca2+/H+ antiporter VCX1 and related proteins	A0A1D1ZL20/3.05e-186/A0A1D1ZL20_9ARAE Vacuolar cation/proton exchanger OS=Anthurium amnicola OX=1678845 GN=CAX5_0 PE=3 SV=1	PF01699/8.5E-12/Sodium/calcium exchanger protein	molecular_function:GO:0008324//monoatomic cation transmembrane transporter activity;molecular_function:GO:0015369//calcium:proton antiporter activity;cellular_component:GO:0016020//membrane;biological_process:GO:0006812//monoatomic cation transport;biological_process:GO:0070588//calcium ion transmembrane transport;biological_process:GO:0055085//transmembrane transport;cellular_component:GO:000970…
transcript_101976	CAA2630897.1/5.61e-119/unnamed protein product [Spirodela intermedia] &gt;CAA6670140.1 unnamed protein product [Spirodela intermedia] &gt;CAA7407193.1 unnamed protein product [Spirodela intermedia]	sp|Q9LTT3|HMG10_ARATH/2.11e-72/High mobility group B protein 10 OS=Arabidopsis thaliana OX=3702 GN=HMGB10 PE=1 SV=1	NA	At1g04880_1/2.43e-53/[K] KOG2744 DNA-binding proteins Bright/BRCAA1/RBP1 and related proteins containing BRIGHT domain	A0A1D1YQJ4/6.85e-168/A0A1D1YQJ4_9ARAE High mobility group B protein 10 (Fragment) OS=Anthurium amnicola OX=1678845 GN=HMGB10_1 PE=4 SV=1	SM00501/1.2E-31/bright_3	molecular_function:GO:0003677//DNA binding;
transcript_10198	NA	NA	NA	NA	A0A843UDP9/6.73e-08/A0A843UDP9_COLES Uncharacterized protein OS=Colocasia esculenta OX=4460 GN=Taro_014147 PE=4 SV=1	NA	NA
transcript_101980	NA	NA	NA	Hs4507171/2.11e-209/[W] KOG4004 Matricellular protein Osteonectin/SPARC/BM-40	NA	PS00612/-/Osteonectin domain signature 1.	molecular_function:GO:0005515//protein binding;molecular_function:GO:0050840//extracellular matrix binding;cellular_component:GO:0005615//extracellular space;molecular_function:GO:0005518//collagen binding;biological_process:GO:0048856//anatomical structure development;molecular_function:GO:0005509//calcium ion binding;
transcript_101994	XP_020083851.1/2.58e-271/CBL-interacting protein kinase 9 [Ananas comosus] &gt;CAD1844585.1 unnamed protein product [Ananas comosus var. bracteatus]	sp|Q10SC8|CIPK9_ORYSJ/2.78e-253/CBL-interacting protein kinase 9 OS=Oryza sativa subsp. japonica OX=39947 GN=CIPK9 PE=2 SV=1	ming:122067327/3.95e-168/CBL-interacting protein kinase 5-like; K07198 5'-AMP-activated protein kinase, catalytic alpha subunit [EC:2.7.11.31]	At1g01140/3.55e-245/[T] KOG0583 Serine/threonine protein kinase	A0A1D1Z984/7.27e-290/A0A1D1Z984_9ARAE non-specific serine/threonine protein kinase OS=Anthurium amnicola OX=1678845 GN=CIPK9_3 PE=3 SV=1	PS00107/-/Protein kinases ATP-binding region signature.	molecular_function:GO:0004672//protein kinase activity;biological_process:GO:0006468//protein phosphorylation;molecular_function:GO:0005524//ATP binding;biological_process:GO:0007165//signal transduction;molecular_function:GO:0004674//protein serine/threonine kinase activity;
transcript_101996	CAA7393496.1/1.28e-165/unnamed protein product [Spirodela intermedia]	sp|Q8LBL5|PRT1_ARATH/2.87e-09/E3 ubiquitin-protein ligase PRT1 OS=Arabidopsis thaliana OX=3702 GN=PRT1 PE=2 SV=2	dzi:111290337/1.07e-07/E3 ubiquitin-protein ligase ORTHRUS 2-like; K10638 E3 ubiquitin-protein ligase UHRF1 [EC:2.3.2.27]	At1g18660/2.32e-53/[O] KOG4159 Predicted E3 ubiquitin ligase	A0A1D1YUX4/1.02e-179/A0A1D1YUX4_9ARAE LON peptidase N-terminal domain and RING finger protein 3 (Fragment) OS=Anthurium amnicola OX=1678845 GN=Lonrf3_1 PE=4 SV=1	PS00518/-/Zinc finger RING-type signature.	molecular_function:GO:0061630//ubiquitin protein ligase activity;molecular_function:GO:0005515//protein binding;
transcript_101997	XP_058074437.1/2.87e-235/CBL-interacting protein kinase 24-like [Magnolia sinica]	sp|Q69Q47|CIPKO_ORYSJ/4.42e-208/CBL-interacting protein kinase 24 OS=Oryza sativa subsp. japonica OX=39947 GN=CIPK24 PE=1 SV=1	cill:122316870/3.30e-137/CBL-interacting serine/threonine-protein kinase 1-like isoform X1; K07198 5'-AMP-activated protein kinase, catalytic alpha subunit [EC:2.7.11.31]	At5g35410/1.49e-200/[T] KOG0583 Serine/threonine protein kinase	A0A1D1XFH1/1.56e-237/A0A1D1XFH1_9ARAE non-specific serine/threonine protein kinase OS=Anthurium amnicola OX=1678845 GN=CIPK24_0 PE=3 SV=1	PS50816/11.91618/NAF domain profile.	molecular_function:GO:0004672//protein kinase activity;biological_process:GO:0006468//protein phosphorylation;molecular_function:GO:0005524//ATP binding;biological_process:GO:0007165//signal transduction;molecular_function:GO:0004674//protein serine/threonine kinase activity;
transcript_102	CAA7404386.1/0.0/unnamed protein product [Spirodela intermedia]	sp|Q0WPF2|PCFS4_ARATH/1.55e-62/Polyadenylation and cleavage factor homolog 4 OS=Arabidopsis thaliana OX=3702 GN=PCFS4 PE=1 SV=1	nnu:104587695/1.63e-253/polyadenylation and cleavage factor homolog 4-like; K14400 pre-mRNA cleavage complex 2 protein Pcf11	At2g36480/8.12e-103/[A] KOG2071 mRNA cleavage and polyadenylation factor I/II complex, subunit Pcf11	A0A843V2J4/0.0/A0A843V2J4_COLES CID domain-containing protein OS=Colocasia esculenta OX=4460 GN=Taro_025166 PE=4 SV=1	PF23228/1.2E-26/PCFS4 zinc finger domain	cellular_component:GO:0005849//mRNA cleavage factor complex;molecular_function:GO:0000993//RNA polymerase II complex binding;biological_process:GO:0006369//termination of RNA polymerase II transcription;biological_process:GO:0031124//mRNA 3'-end processing;cellular_component:GO:0005737//cytoplasm;molecular_function:GO:0003729//mRNA binding;
transcript_102002	CAA7403976.1/9.45e-204/unnamed protein product [Spirodela intermedia]	sp|A0A1P8AS03|ECT4_ARATH/1.45e-132/YTH domain-containing protein ECT4 OS=Arabidopsis thaliana OX=3702 GN=ECT4 PE=2 SV=1	pda:103723642/1.84e-191/LOW QUALITY PROTEIN: YTH domain-containing protein ECT4-like; K20102 YTH domain-containing family protein	At1g55500/1.02e-127/[R] KOG1901 Uncharacterized high-glucose-regulated protein	A0A1D1XI96/7.88e-235/A0A1D1XI96_9ARAE YTH domain-containing family protein OS=Anthurium amnicola OX=1678845 GN=YTHDF2_16 PE=3 SV=1	PS50882/50.853455/YTH domain profile.	biological_process:GO:0061157//mRNA destabilization;molecular_function:GO:0003723//RNA binding;molecular_function:GO:0003729//mRNA binding;cellular_component:GO:0005737//cytoplasm;
transcript_102003	XP_020245608.1/9.73e-122/protein S-acyltransferase 8-like isoform X2 [Asparagus officinalis] &gt;XP_020245609.1 protein S-acyltransferase 8-like isoform X3 [Asparagus officinalis]	sp|Q9SB58|ZDH19_ARATH/1.48e-105/Protein S-acyltransferase 8 OS=Arabidopsis thaliana OX=3702 GN=PAT08 PE=1 SV=2	dct:110112319/1.18e-121/protein S-acyltransferase 8-like; K16675 palmitoyltransferase ZDHHC14/18 [EC:2.3.1.225]	At4g24630/3.98e-106/[R] KOG1311 DHHC-type Zn-finger proteins	A0A1D1Z1W2/2.96e-129/A0A1D1Z1W2_9ARAE S-acyltransferase OS=Anthurium amnicola OX=1678845 GN=At4g24630_1 PE=3 SV=1	PS50216/27.973095/DHHC domain profile.	biological_process:GO:0018230//peptidyl-L-cysteine S-palmitoylation;molecular_function:GO:0016409//palmitoyltransferase activity;cellular_component:GO:0005794//Golgi apparatus;molecular_function:GO:0019706//protein-cysteine S-palmitoyltransferase activity;cellular_component:GO:0005783//endoplasmic reticulum;biological_process:GO:0006612//protein targeting to membrane;
transcript_102004	KAJ7959786.1/4.76e-94/Retrovirus-related Pol polyprotein LINE-1 [Quillaja saponaria]	NA	nau:109227645/9.94e-52/mitotic apparatus protein p62-like; K14766 nucleolar protein 14	CE00800/9.22e-14/[R] KOG1075 FOG: Reverse transcriptase	A0A498KL67/2.46e-92/A0A498KL67_MALDO Fe2OG dioxygenase domain-containing protein OS=Malus domestica OX=3750 GN=DVH24_022612 PE=4 SV=1	PS50878/17.198212/Reverse transcriptase (RT) catalytic domain profile.	NA
transcript_102007	CAA2628489.1/1.28e-19/unnamed protein product [Spirodela intermedia] &gt;CAA6667737.1 unnamed protein product [Spirodela intermedia]	sp|A9X4U2|HSDD3_ARATH/2.29e-12/3beta-hydroxysteroid-dehydrogenase/decarboxylase isoform 3 OS=Arabidopsis thaliana OX=3702 GN=3BETAHSD/D3 PE=2 SV=2	msin:131246402/8.37e-15/3beta-hydroxysteroid- dehydrogenase/decarboxylase-like isoform X1; K23558 plant 3beta-hydroxysteroid-4alpha-carboxylate 3-dehydrogenase [EC:1.1.1.418]	At2g43420/9.90e-13/[IE] KOG1430 C-3 sterol dehydrogenase/3-beta-hydroxysteroid dehydrogenase and related dehydrogenases	A0A1D1YUE0/2.93e-30/A0A1D1YUE0_9ARAE 3beta-hydroxysteroid-dehydrogenase/decarboxylase isoform 3 OS=Anthurium amnicola OX=1678845 GN=3BETAHSD PE=4 SV=1	NA	NA
transcript_102008	KAJ7957776.1/8.87e-22/Jasmonate O-methyltransferase [Quillaja saponaria]	sp|A0A061FDP1|JMT1_THECC/1.02e-21/Probable jasmonic acid carboxyl methyltransferase 1 OS=Theobroma cacao OX=3641 GN=TCM_034089 PE=3 SV=1	rcu:8275761/9.91e-22/probable jasmonic acid carboxyl methyltransferase 2; K08241 jasmonate O-methyltransferase [EC:2.1.1.141]	At4g36470/8.34e-16/[QV] LSE0351 A S-adenosyl-L-methionine:carboxyl methyltransferase	A0A843UG86/2.15e-24/A0A843UG86_COLES Jasmonate O-methyltransferase OS=Colocasia esculenta OX=4460 GN=Taro_014875 PE=4 SV=1	PTHR31009/8.6E-22/S-ADENOSYL-L-METHIONINE:CARBOXYL METHYLTRANSFERASE FAMILY PROTEIN	molecular_function:GO:0008168//methyltransferase activity;
transcript_102011	CAA7408338.1/1.15e-308/unnamed protein product [Spirodela intermedia]	sp|Q67ZE1|HSDD2_ARATH/3.32e-247/3beta-hydroxysteroid-dehydrogenase/decarboxylase isoform 2 OS=Arabidopsis thaliana OX=3702 GN=3BETAHSD/D2 PE=1 SV=2	pda:120103893/5.92e-284/3beta-hydroxysteroid- dehydrogenase/decarboxylase-like; K23558 plant 3beta-hydroxysteroid-4alpha-carboxylate 3-dehydrogenase [EC:1.1.1.418]	At1g47290/2.02e-198/[IE] KOG1430 C-3 sterol dehydrogenase/3-beta-hydroxysteroid dehydrogenase and related dehydrogenases	A0A1D1XD30/0.0/A0A1D1XD30_9ARAE Reticulon-like protein (Fragment) OS=Anthurium amnicola OX=1678845 GN=3BETAHSD PE=4 SV=1	PTHR43245/2.3E-46/BIFUNCTIONAL POLYMYXIN RESISTANCE PROTEIN ARNA	biological_process:GO:0006694//steroid biosynthetic process;molecular_function:GO:0016616//oxidoreductase activity, acting on the CH-OH group of donors, NAD or NADP as acceptor;
transcript_102012	CAA7408818.1/2.11e-266/unnamed protein product [Spirodela intermedia]	NA	NA	NA	A0A1D1Z3A7/6.90e-289/A0A1D1Z3A7_9ARAE Protein CrcB OS=Anthurium amnicola OX=1678845 GN=crcB_7 PE=4 SV=1	PF25483/2.2E-81/Domain of unknown function (DUF7906)	NA
transcript_102015	NA	NA	NA	NA	A0A843V7T9/5.30e-13/A0A843V7T9_COLES Retrotransposon gag domain-containing protein OS=Colocasia esculenta OX=4460 GN=Taro_024564 PE=4 SV=1	NA	NA
transcript_102018	CAA2617943.1/6.03e-139/unnamed protein product [Spirodela intermedia] &gt;CAA6657636.1 unnamed protein product [Spirodela intermedia]	sp|A7X680|ITPK4_SOYBN/2.28e-120/Inositol-tetrakisphosphate 1-kinase 4 OS=Glycine max OX=3847 GN=ITPK4 PE=1 SV=1	tss:122662295/8.85e-127/inositol-tetrakisphosphate 1-kinase 3-like; K00913 inositol-1,3,4-trisphosphate 5/6-kinase / inositol-tetrakisphosphate 1-kinase [EC:2.7.1.159 2.7.1.134]	At4g08170/5.15e-102/[GT] TWOG0240 Predicted inositol 1,3,4-trisphosphate 5/6-kinase	A0A1D1YUW2/2.08e-140/A0A1D1YUW2_9ARAE inositol-1,3,4-trisphosphate 5/6-kinase OS=Anthurium amnicola OX=1678845 GN=ITPK2_0 PE=3 SV=1	PF05770/9.6E-90/Inositol 1,3,4-trisphosphate 5/6-kinase ATP-grasp domain	biological_process:GO:0052746//obsolete inositol phosphorylation;molecular_function:GO:0047325//inositol tetrakisphosphate 1-kinase activity;biological_process:GO:0032957//inositol trisphosphate metabolic process;cellular_component:GO:0005737//cytoplasm;molecular_function:GO:0052725//inositol-1,3,4-trisphosphate 6-kinase activity;molecular_function:GO:0052726//inositol-1,3,4-trisphosphate 5-kinas…
transcript_10202	CAA7395695.1/4.68e-44/unnamed protein product [Spirodela intermedia]	sp|Q9LT75|PTN2A_ARATH/8.11e-27/Phosphatidylinositol 3,4,5-trisphosphate 3-phosphatase and protein-tyrosine-phosphatase PTEN2A OS=Arabidopsis thaliana OX=3702 GN=PTEN2A PE=1 SV=1	pda:103706227/9.51e-42/phosphatidylinositol 3,4,5-trisphosphate 3-phosphatase and protein-tyrosine-phosphatase PTEN2A-like; K01110 phosphatidylinositol-3,4,5-trisphosphate 3-phosphatase and dual-specificity protein phosphatase PTEN [EC:3.1.3.16 3.1.3.48 3.1.3.67]	At3g19420/1.75e-26/[TR] KOG2283 Clathrin coat dissociation kinase GAK/PTEN/Auxilin and related tyrosine phosphatases	A0A1D1YG03/6.63e-56/A0A1D1YG03_9ARAE Phosphatidylinositol 3,4,5-trisphosphate 3-phosphatase and dual-specificity protein phosphatase PTEN OS=Anthurium amnicola OX=1678845 GN=Pten_0 PE=4 SV=1	NA	NA
transcript_102020	XP_010909538.2/5.04e-186/alpha-humulene synthase [Elaeis guineensis]	sp|Q6Q3H3|TPSGD_VITVI/2.66e-168/(-)-germacrene D synthase OS=Vitis vinifera OX=29760 GN=VIT_19s0014g04930 PE=1 SV=1	egu:105035625/3.96e-187/alpha-humulene synthase; K15803 (-)-germacrene D synthase [EC:4.2.3.75]	At5g23960/4.83e-131/[QV] LSE0352 A Terpene synthase/cyclase	A0A1D1YBM9/2.00e-234/A0A1D1YBM9_9ARAE Beta-eudesmol synthase (Fragment) OS=Anthurium amnicola OX=1678845 GN=ZSS2_2 PE=4 SV=1	PF03936/3.4E-85/Terpene synthase family, metal binding domain	biological_process:GO:0016114//terpenoid biosynthetic process;molecular_function:GO:0016829//lyase activity;molecular_function:GO:0010333//terpene synthase activity;molecular_function:GO:0000287//magnesium ion binding;
transcript_102022	UVT84836.1/1.09e-247/heat shock transcription factor A-1 [Amorphophallus albus]	sp|Q84T61|HSFA1_ORYSJ/4.90e-174/Heat stress transcription factor A-1 OS=Oryza sativa subsp. japonica OX=39947 GN=HSFA1 PE=2 SV=1	tss:122665044/3.23e-184/heat stress transcription factor A-1-like; K09419 heat shock transcription factor, other eukaryote	At3g02990/4.87e-120/[K] KOG0627 Heat shock transcription factor	A0A843VRA0/7.10e-230/A0A843VRA0_COLES HSF-type DNA-binding domain-containing protein OS=Colocasia esculenta OX=4460 GN=Taro_027346 PE=3 SV=1	PTHR10015/8.0E-86/HEAT SHOCK TRANSCRIPTION FACTOR	molecular_function:GO:0003700//DNA-binding transcription factor activity;cellular_component:GO:0005634//nucleus;biological_process:GO:0034605//cellular response to heat;molecular_function:GO:0043565//sequence-specific DNA binding;biological_process:GO:0006355//regulation of DNA-templated transcription;biological_process:GO:0006357//regulation of transcription by RNA polymerase II;molecular_functi…
transcript_102023	RXH89522.1/4.09e-119/hypothetical protein DVH24_031879 [Malus domestica]	sp|Q9LJI5|VA0D1_ARATH/2.70e-116/V-type proton ATPase subunit d1 OS=Arabidopsis thaliana OX=3702 GN=VHA-d1 PE=1 SV=1	ecad:122611083/6.05e-118/V-type proton ATPase subunit d2; K02146 V-type H+-transporting ATPase subunit d	At3g28710/5.84e-116/[C] KOG2957 Vacuolar H+-ATPase V0 sector, subunit d	A0A498J6R6/2.68e-119/A0A498J6R6_MALDO V-type proton ATPase subunit OS=Malus domestica OX=3750 GN=DVH24_031879 PE=4 SV=1	PF01992/4.6E-42/ATP synthase (C/AC39) subunit	molecular_function:GO:0046961//proton-transporting ATPase activity, rotational mechanism;biological_process:GO:1902600//proton transmembrane transport;cellular_component:GO:0033179//proton-transporting V-type ATPase, V0 domain;
transcript_102027	KAJ6801790.1/5.87e-278/gamma-glutamyltranspeptidase 1-like [Iris pallida]	sp|Q680I5|GAGT2_ARATH/5.46e-221/Glutathione hydrolase 2 OS=Arabidopsis thaliana OX=3702 GN=GGT2 PE=2 SV=1	pda:103715262/2.22e-270/LOW QUALITY PROTEIN: glutathione hydrolase 1-like; K18592 gamma-glutamyltranspeptidase / glutathione hydrolase / leukotriene-C4 hydrolase [EC:2.3.2.2 3.4.19.13 3.4.19.14]	At4g39650/1.03e-220/[E] KOG2410 Gamma-glutamyltransferase	A0A1D1YP72/3.36e-311/A0A1D1YP72_9ARAE Glutathione hydrolase OS=Anthurium amnicola OX=1678845 GN=ggt1_2 PE=4 SV=1	PR01210/1.1E-72/Gamma-glutamyltranspeptidase signature	biological_process:GO:0006751//glutathione catabolic process;molecular_function:GO:0036374//glutathione hydrolase activity;cellular_component:GO:0005886//plasma membrane;
transcript_102033	NA	NA	NA	NA	NA	NA	NA
transcript_102038	NA	NA	NA	NA	NA	NA	NA
transcript_102042	CAA2621996.1/7.14e-76/unnamed protein product [Spirodela intermedia] &gt;CAA6661668.1 unnamed protein product [Spirodela intermedia]	sp|Q9FPS4|UBP23_ARATH/3.82e-58/Ubiquitin carboxyl-terminal hydrolase 23 OS=Arabidopsis thaliana OX=3702 GN=UBP23 PE=2 SV=2	peq:110029825/2.10e-76/ubiquitin carboxyl-terminal hydrolase 23-like; K11855 ubiquitin carboxyl-terminal hydrolase 36/42 [EC:3.4.19.12]	At5g57990/1.18e-35/[O] KOG1865 Ubiquitin carboxyl-terminal hydrolase	A0A1D1Y4Y7/3.16e-77/A0A1D1Y4Y7_9ARAE Ubiquitin carboxyl-terminal hydrolase 23 OS=Anthurium amnicola OX=1678845 GN=UBP23_4 PE=3 SV=1	PS50235/15.612423/Ubiquitin specific protease (USP) domain profile.	cellular_component:GO:0005634//nucleus;cellular_component:GO:0005829//cytosol;biological_process:GO:0016579//protein deubiquitination;molecular_function:GO:0004843//cysteine-type deubiquitinase activity;
transcript_102047	CAA2624059.1/3.38e-64/unnamed protein product [Spirodela intermedia] &gt;CAA6663563.1 unnamed protein product [Spirodela intermedia]	sp|Q9C5D2|FBL4_ARATH/3.45e-41/F-box/LRR-repeat protein 4 OS=Arabidopsis thaliana OX=3702 GN=FBL4 PE=2 SV=1	nnu:104613081/4.68e-56/F-box/LRR-repeat protein 4; K10268 F-box and leucine-rich repeat protein 2/20	At4g15470_2/3.80e-20/[R] KOG1947 Leucine rich repeat proteins, some proteins contain F-box	A0A1D1ZE92/4.65e-85/A0A1D1ZE92_9ARAE F-box/LRR-repeat protein 4 OS=Anthurium amnicola OX=1678845 GN=FBL4_20 PE=4 SV=1	PTHR13318/1.2E-88/PARTNER OF PAIRED, ISOFORM B-RELATED	cellular_component:GO:0019005//SCF ubiquitin ligase complex;biological_process:GO:0031146//SCF-dependent proteasomal ubiquitin-dependent protein catabolic process;molecular_function:GO:0005515//protein binding;
transcript_102052	CAA7408598.1/0.0/unnamed protein product [Spirodela intermedia]	sp|E0CSI1|MTBC1_VITVI/1.98e-305/Probable bifunctional methylthioribulose-1-phosphate dehydratase/enolase-phosphatase E1 1 OS=Vitis vinifera OX=29760 GN=VIT_19s0014g02480 PE=3 SV=2	egu:105034201/0.0/probable bifunctional methylthioribulose-1-phosphate dehydratase/enolase-phosphatase E1; K16054 methylthioribulose 1-phosphate dehydratase / enolase-phosphatase E1 [EC:4.2.1.109 3.1.3.77]	At5g53850_1/1.04e-140/[G] KOG2631 Class II aldolase/adducin N-terminal domain protein	A0A7I8LH05/0.0/A0A7I8LH05_SPIIN Probable bifunctional methylthioribulose-1-phosphate dehydratase/enolase-phosphatase E1 OS=Spirodela intermedia OX=51605 GN=SI8410_15019276 PE=3 SV=1	PF00702/1.3E-4/haloacid dehalogenase-like hydrolase	molecular_function:GO:0043874//acireductone synthase activity;biological_process:GO:0019509//L-methionine salvage from methylthioadenosine;
transcript_102053	XP_010257954.1/7.26e-294/PREDICTED: ultraviolet-B receptor UVR8 [Nelumbo nucifera]	sp|Q9FN03|UVR8_ARATH/1.57e-46/Ultraviolet-B receptor UVR8 OS=Arabidopsis thaliana OX=3702 GN=UVR8 PE=1 SV=1	ncol:116260292/3.16e-40/uncharacterized protein LOC116260292 isoform X1; K10615 E3 ubiquitin-protein ligase HERC4 [EC:2.3.2.26]	At3g02300/3.51e-261/[S] KOG1426 FOG: RCC1 domain	A0A1U7ZU89/4.76e-294/A0A1U7ZU89_NELNU Ultraviolet-B receptor UVR8 OS=Nelumbo nucifera OX=4432 GN=LOC104597884 PE=4 SV=1	PS00626/-/Regulator of chromosome condensation (RCC1) signature 2.	NA
transcript_10206	CAA7390460.1/1.82e-189/unnamed protein product [Spirodela intermedia]	sp|Q8VZF6|EDR2L_ARATH/1.11e-48/Protein ENHANCED DISEASE RESISTANCE 2-like OS=Arabidopsis thaliana OX=3702 GN=EDR2L PE=2 SV=1	NA	At3g54800/3.19e-94/[S] LSE0404 A Uncharacterized protein	A0A1D1Y8Z1/1.21e-214/A0A1D1Y8Z1_9ARAE StAR-related lipid transfer protein 13 (Fragment) OS=Anthurium amnicola OX=1678845 GN=STARD13_2 PE=4 SV=1	PTHR12136/8.7E-85/ENHANCED DISEASE RESISTANCE-RELATED	molecular_function:GO:0008289//lipid binding;
transcript_102061	XP_058068890.1/8.25e-211/uncharacterized protein LOC131218227 [Magnolia sinica]	NA	NA	At5g05840/3.50e-162/[S] LSE0412 A Uncharacterized protein	A0A843WIK8/2.84e-230/A0A843WIK8_COLES Uncharacterized protein OS=Colocasia esculenta OX=4460 GN=Taro_037228 PE=4 SV=1	PF04788/3.5E-116/Protein of unknown function (DUF620)	NA
transcript_102066	NA	NA	NA	NA	A0A1D1Z8S4/9.36e-97/A0A1D1Z8S4_9ARAE Uncharacterized protein (Fragment) OS=Anthurium amnicola OX=1678845 GN=g.116392 PE=4 SV=1	NA	NA
transcript_102069	CAA2614977.1/1.30e-182/unnamed protein product [Spirodela intermedia] &gt;CAA6654751.1 unnamed protein product [Spirodela intermedia]	NA	pda:103709502/6.33e-160/uncharacterized protein LOC103709502 isoform X1; K08518 syntaxin-binding protein 5	At5g05570/8.69e-111/[U] KOG1983 Tomosyn and related SNARE-interacting proteins	A0A1D1Z041/1.62e-196/A0A1D1Z041_9ARAE Syntaxin-binding protein 5 OS=Anthurium amnicola OX=1678845 GN=Stxbp5_4 PE=3 SV=1	PTHR10241/1.5E-93/LETHAL 2 GIANT LARVAE PROTEIN	biological_process:GO:0006887//exocytosis;molecular_function:GO:0019905//syntaxin binding;cellular_component:GO:0005737//cytoplasm;biological_process:GO:0006893//Golgi to plasma membrane transport;cellular_component:GO:0005886//plasma membrane;molecular_function:GO:0005096//GTPase activator activity;molecular_function:GO:0045159//myosin II binding;
transcript_102070	CAA7391052.1/7.94e-303/unnamed protein product [Spirodela intermedia]	NA	nnu:104589978/2.27e-298/protease 2; K01354 oligopeptidase B [EC:3.4.21.83]	At1g50380/1.76e-274/[O] KOG2237 Predicted serine protease	A0A1D1YJN7/1.33e-312/A0A1D1YJN7_9ARAE Prolyl endopeptidase OS=Anthurium amnicola OX=1678845 GN=ptrB_8 PE=3 SV=1	PF02897/1.2E-24/Prolyl oligopeptidase, N-terminal beta-propeller domain	molecular_function:GO:0008236//serine-type peptidase activity;biological_process:GO:0006508//proteolysis;cellular_component:GO:0005829//cytosol;molecular_function:GO:0004252//serine-type endopeptidase activity;
transcript_102073	CAA7400387.1/5.18e-138/unnamed protein product [Spirodela intermedia]	sp|Q8W4D4|BAGP1_ARATH/1.10e-102/BAG-associated GRAM protein 1 OS=Arabidopsis thaliana OX=3702 GN=BAGP1 PE=1 SV=1	obr:102714008/1.74e-12/rhamnogalacturonan I rhamnosyltransferase 1-like; K23280 rhamnogalacturonan I rhamnosyltransferase [EC:2.4.1.351]	At3g59660/3.10e-102/[S] KOG1032 Uncharacterized conserved protein, contains GRAM domain	A0A1D1Z6W3/2.06e-147/A0A1D1Z6W3_9ARAE C2 and GRAM domain-containing protein At1g03370 OS=Anthurium amnicola OX=1678845 GN=At1g03370_14 PE=4 SV=1	PTHR47038/6.0E-105/BAG-ASSOCIATED GRAM PROTEIN 1	NA
transcript_102077	CAA7392024.1/2.90e-240/unnamed protein product [Spirodela intermedia]	NA	NA	NA	A0A1D1YWT3/1.81e-278/A0A1D1YWT3_9ARAE 3-methyl-2-oxobutanoate hydroxymethyltransferase (Fragment) OS=Anthurium amnicola OX=1678845 GN=panB_24 PE=4 SV=1	PTHR33645/1.6E-134/AMINOPEPTIDASE (DUF3754)	NA
transcript_102079	CAA7402959.1/6.76e-21/unnamed protein product [Spirodela intermedia]	sp|O64571|UBA1C_ARATH/5.72e-06/UBP1-associated proteins 1C OS=Arabidopsis thaliana OX=3702 GN=UBA1C PE=3 SV=2	mus:103993756/7.21e-17/UBP1-associated proteins 1C; K15263 cell growth-regulating nucleolar protein	At2g19380/3.79e-11/[D] KOG2186 Cell growth-regulating nucleolar protein	A0A1D1XRN8/3.00e-29/A0A1D1XRN8_9ARAE Uncharacterized protein C16C10.8 OS=Anthurium amnicola OX=1678845 GN=C16C10.8_1 PE=4 SV=1	PF12874/0.2/Zinc-finger of C2H2 type	NA
transcript_10208	NA	NA	NA	NA	NA	NA	NA
transcript_102082	KJE88979.1/1.16e-84/hypothetical protein CAOG_000543 [Capsaspora owczarzaki ATCC 30864]	sp|Q8RXH2|NUP85_ARATH/4.88e-28/Nuclear pore complex protein NUP85 OS=Arabidopsis thaliana OX=3702 GN=NUP85 PE=1 SV=1	ppp:112292977/2.73e-34/nuclear pore complex protein NUP85-like isoform X1; K14304 nuclear pore complex protein Nup85	Hs13376259/0.0/[YU] KOG2271 Nuclear pore complex component (sc Nup85)	A0A8B8MQZ4/1.33e-48/A0A8B8MQZ4_9MYRT Nuclear pore complex protein Nup85 OS=Rhodamnia argentea OX=178133 GN=LOC115726212 PE=3 SV=1	PTHR13373/1.0E-258/FROUNT PROTEIN-RELATED	biological_process:GO:0006406//mRNA export from nucleus;biological_process:GO:0045893//positive regulation of DNA-templated transcription;cellular_component:GO:0031080//nuclear pore outer ring;molecular_function:GO:0017056//structural constituent of nuclear pore;biological_process:GO:0006606//protein import into nucleus;
transcript_102084	CAA7387944.1/6.07e-305/unnamed protein product [Spirodela intermedia]	sp|Q9SI53|PP147_ARATH/1.64e-145/Pentatricopeptide repeat-containing protein At2g03880, mitochondrial OS=Arabidopsis thaliana OX=3702 GN=PCMP-H44 PE=2 SV=1	rcu:107260920/2.02e-126/pentatricopeptide repeat-containing protein At4g21065-like; K23541 Ca2+/H+ antiporter, TMEM165/GDT1 family	At5g52630/2.10e-239/[R] KOG4197 FOG: PPR repeat	A0A843X403/0.0/A0A843X403_COLES DYW domain-containing protein OS=Colocasia esculenta OX=4460 GN=Taro_047532 PE=4 SV=1	PS51375/10.610596/Pentatricopeptide (PPR) repeat profile.	molecular_function:GO:0003723//RNA binding;biological_process:GO:0009451//RNA modification;molecular_function:GO:0008270//zinc ion binding;
transcript_102085	CAA7410958.1/6.03e-314/unnamed protein product [Spirodela intermedia]	sp|Q9ZNU6|DET1_SOLLC/1.29e-285/Light-mediated development protein DET1 OS=Solanum lycopersicum OX=4081 GN=DET1 PE=1 SV=1	nnu:104589637/5.67e-311/light-mediated development protein DET1; K10571 de-etiolated-1	At4g10180/4.25e-256/[K] KOG2558 Negative regulator of histones	A0A1D1XKS6/0.0/A0A1D1XKS6_9ARAE Light-mediated development protein DET1 OS=Anthurium amnicola OX=1678845 GN=DET1_10 PE=4 SV=1	PTHR13374/3.3E-239/DET1 HOMOLOG DE-ETIOLATED-1 HOMOLOG	cellular_component:GO:0005634//nucleus;cellular_component:GO:0031461//cullin-RING ubiquitin ligase complex;biological_process:GO:0016567//protein ubiquitination;molecular_function:GO:1990756//ubiquitin ligase-substrate adaptor activity;biological_process:GO:0032436//positive regulation of proteasomal ubiquitin-dependent protein catabolic process;molecular_function:GO:0031625//ubiquitin protein li…
transcript_102089	CAA2628977.1/1.33e-60/unnamed protein product [Spirodela intermedia] &gt;CAA6668223.1 unnamed protein product [Spirodela intermedia]	sp|Q94C27|FB84_ARATH/1.22e-33/F-box protein At1g70590 OS=Arabidopsis thaliana OX=3702 GN=At1g70590 PE=2 SV=1	NA	At1g70590/7.97e-28/[MOT] KOG1550 Extracellular protein SEL-1 and related proteins	A0A1D1Y1J9/1.93e-69/A0A1D1Y1J9_9ARAE F-box protein At1g70590 OS=Anthurium amnicola OX=1678845 GN=At1g70590_1 PE=4 SV=1	PS50181/9.497469/F-box domain profile.	molecular_function:GO:0005515//protein binding;
transcript_10209	XP_012829853.1/1.27e-61/PREDICTED: uncharacterized protein LOC105951007 [Erythranthe guttata]	NA	itr:115995858/3.12e-23/coatomer subunit beta'-2-like; K17302 coatomer subunit beta'	At2g15410/2.19e-45/[R] KOG0017 FOG: Transposon-encoded proteins with TYA, reverse transcriptase, integrase domains in various combinations	A0A2N9GS10/5.37e-62/A0A2N9GS10_FAGSY Gypsy retrotransposon integrase-like protein 1 OS=Fagus sylvatica OX=28930 GN=FSB_LOCUS27205 PE=4 SV=1	PS50994/19.111544/Integrase catalytic domain profile.	biological_process:GO:0015074//DNA integration;
transcript_102094	CAA7396603.1/5.03e-181/unnamed protein product [Spirodela intermedia]	sp|O80567|LRP6B_ARATH/3.21e-94/La-related protein 6B OS=Arabidopsis thaliana OX=3702 GN=LARP6B PE=1 SV=2	pda:103715296/4.01e-160/la-related protein 6B; K15191 La-related protein 7	At4g32720/4.07e-11/[R] KOG0118 FOG: RRM domain	A0A1D1ZE07/1.38e-199/A0A1D1ZE07_9ARAE La-related protein 7 OS=Anthurium amnicola OX=1678845 GN=larp7_0 PE=4 SV=1	PS50961/24.243427/La-type HTH domain profile.	cellular_component:GO:0005634//nucleus;molecular_function:GO:0003729//mRNA binding;biological_process:GO:0006396//RNA processing;cellular_component:GO:0005844//obsolete polysome;molecular_function:GO:0003723//RNA binding;cellular_component:GO:1990904//ribonucleoprotein complex;
transcript_102096	CAA7389137.1/1.04e-82/unnamed protein product [Spirodela intermedia]	sp|Q0WQF7|ODP21_ARATH/6.64e-52/Dihydrolipoyllysine-residue acetyltransferase component 1 of pyruvate dehydrogenase complex, mitochondrial OS=Arabidopsis thaliana OX=3702 GN=LTA3 PE=1 SV=2	msin:131251914/4.26e-72/dihydrolipoyllysine-residue acetyltransferase component 1 of pyruvate dehydrogenase complex, mitochondrial isoform X1; K00627 pyruvate dehydrogenase E2 component (dihydrolipoyllysine-residue acetyltransferase) [EC:2.3.1.12]	At3g52200/1.44e-51/[C] KOG0557 Dihydrolipoamide acetyltransferase	A0A1D1YC16/1.56e-98/A0A1D1YC16_9ARAE Dihydrolipoamide acetyltransferase component of pyruvate dehydrogenase complex OS=Anthurium amnicola OX=1678845 GN=LTA3_2 PE=3 SV=1	PS51826/18.250128/Peripheral subunit-binding (PSBD) domain profile.	molecular_function:GO:0016746//acyltransferase activity;cellular_component:GO:0005739//mitochondrion;cellular_component:GO:0045254//pyruvate dehydrogenase complex;biological_process:GO:0006086//acetyl-CoA biosynthetic process from pyruvate;
transcript_102099	CAA2620982.1/7.47e-236/unnamed protein product [Spirodela intermedia] &gt;CAA6660735.1 unnamed protein product [Spirodela intermedia] &gt;CAA7397102.1 unnamed protein product [Spirodela intermedia]	sp|D3U717|AROD3_PETHY/7.14e-202/Arogenate dehydratase 3 OS=Petunia hybrida OX=4102 GN=ADT3 PE=1 SV=1	pda:103724257/1.01e-213/arogenate dehydratase 1-like; K05359 arogenate/prephenate dehydratase [EC:4.2.1.91 4.2.1.51]	At1g08250/6.98e-195/[E] KOG2797 Prephenate dehydratase	A0A7I8KI45/4.90e-236/A0A7I8KI45_SPIIN Arogenate dehydratase OS=Spirodela intermedia OX=51605 GN=SI7747_05007151 PE=4 SV=1	PF00800/7.2E-56/Prephenate dehydratase	biological_process:GO:0009094//L-phenylalanine biosynthetic process;cellular_component:GO:0005737//cytoplasm;molecular_function:GO:0004664//prephenate dehydratase activity;cellular_component:GO:0009507//chloroplast;molecular_function:GO:0047769//arogenate dehydratase activity;
transcript_10210	CAA2627071.1/3.41e-248/unnamed protein product [Spirodela intermedia] &gt;CAA6666361.1 unnamed protein product [Spirodela intermedia]	sp|Q0E2Y1|UVR3_ORYSJ/2.05e-205/(6-4)DNA photolyase OS=Oryza sativa subsp. japonica OX=39947 GN=UVR3 PE=3 SV=1	msin:131255803/4.21e-216/(6-4)DNA photolyase isoform X1; K02295 cryptochrome	At3g15620/1.42e-195/[LT] KOG0133 Deoxyribodipyrimidine photolyase/cryptochrome	A0A1D1YI51/2.07e-254/A0A1D1YI51_9ARAE (6-4)DNA photolyase (Fragment) OS=Anthurium amnicola OX=1678845 GN=UVR3_10 PE=3 SV=1	PTHR11455/4.8E-122/CRYPTOCHROME	molecular_function:GO:0003677//DNA binding;cellular_component:GO:0005634//nucleus;cellular_component:GO:0005737//cytoplasm;biological_process:GO:0043153//entrainment of circadian clock by photoperiod;biological_process:GO:0032922//circadian regulation of gene expression;molecular_function:GO:0071949//FAD binding;molecular_function:GO:0003904//deoxyribodipyrimidine photo-lyase activity;
transcript_10211	NA	NA	NA	NA	NA	NA	NA
transcript_102110	CAA2631159.1/1.74e-72/unnamed protein product [Spirodela intermedia] &gt;CAA6670402.1 unnamed protein product [Spirodela intermedia]	sp|Q9XIC5|NAC17_ARATH/4.58e-24/NAC domain-containing protein 17 OS=Arabidopsis thaliana OX=3702 GN=NAC017 PE=2 SV=1	NA	At1g34190/1.06e-23/[S] LSE0117 A No apical meristem (NAM) developmental protein and related proteins	A0A1D1Y7V7/1.35e-159/A0A1D1Y7V7_9ARAE NAC domain-containing protein 78 (Fragment) OS=Anthurium amnicola OX=1678845 GN=NAC078_4 PE=4 SV=1	NA	NA
transcript_102113	CAA7389743.1/1.55e-298/unnamed protein product [Spirodela intermedia]	sp|Q9M2S4|LRKS4_ARATH/2.07e-208/L-type lectin-domain containing receptor kinase S.4 OS=Arabidopsis thaliana OX=3702 GN=LECRKS4 PE=2 SV=1	sbi:8065370/1.70e-84/alpha-amylase isozyme 2A; K01176 alpha-amylase [EC:3.2.1.1]	At3g55550/4.49e-208/[T] LSE0015 A Receptor-like protein kinase, contains lectin domains	A0A843W9A5/0.0/A0A843W9A5_COLES Protein kinase domain-containing protein OS=Colocasia esculenta OX=4460 GN=Taro_037285 PE=3 SV=1	PS00107/-/Protein kinases ATP-binding region signature.	molecular_function:GO:0030246//carbohydrate binding;molecular_function:GO:0004672//protein kinase activity;molecular_function:GO:0005524//ATP binding;biological_process:GO:0006468//protein phosphorylation;
transcript_102115	CAA7410970.1/9.87e-126/unnamed protein product [Spirodela intermedia]	sp|Q6EPN8|FACE1_ORYSJ/1.86e-117/CAAX prenyl protease 1 homolog OS=Oryza sativa subsp. japonica OX=39947 GN=FACE1 PE=2 SV=1	aof:109837845/7.49e-125/CAAX prenyl protease 1 homolog; K06013 STE24 endopeptidase [EC:3.4.24.84]	At4g01320/4.21e-109/[R] KOG2719 Metalloprotease	A0A1D1YLC6/1.36e-137/A0A1D1YLC6_9ARAE CAAX prenyl protease OS=Anthurium amnicola OX=1678845 GN=FACE1_2 PE=3 SV=1	PF16491/8.2E-63/CAAX prenyl protease N-terminal, five membrane helices	NA
transcript_102117	XP_019052269.1/1.01e-147/PREDICTED: serine/threonine-protein kinase AFC1-like isoform X3 [Nelumbo nucifera]	sp|P51566|AFC1_ARATH/1.14e-130/Serine/threonine-protein kinase AFC1 OS=Arabidopsis thaliana OX=3702 GN=AFC1 PE=2 SV=2	ming:122067663/1.95e-145/serine/threonine-protein kinase AFC2-like isoform X1; K08287 dual-specificity kinase [EC:2.7.12.1]	At3g53570/2.48e-130/[T] KOG0671 LAMMER dual specificity kinases	A0A1U8Q0E5/6.64e-148/A0A1U8Q0E5_NELNU Serine/threonine-protein kinase AFC1-like isoform X3 OS=Nelumbo nucifera OX=4432 GN=LOC104591529 PE=4 SV=1	SM00220/1.4E-9/serkin_6	molecular_function:GO:0004672//protein kinase activity;cellular_component:GO:0005634//nucleus;biological_process:GO:0006468//protein phosphorylation;molecular_function:GO:0005524//ATP binding;molecular_function:GO:0004674//protein serine/threonine kinase activity;
transcript_102120	NA	NA	NA	NA	NA	NA	NA
transcript_102126	KAG1366336.1/5.99e-276/transmembrane 9 superfamily member 3 [Cocos nucifera]	sp|Q9ZPS7|TMN3_ARATH/6.16e-255/Transmembrane 9 superfamily member 3 OS=Arabidopsis thaliana OX=3702 GN=TMN3 PE=2 SV=1	msin:131226645/1.12e-268/transmembrane 9 superfamily member 2; K17085 transmembrane 9 superfamily member 1	At2g01970/1.33e-254/[U] KOG1277 Endosomal membrane proteins, EMP70	A0A1D1YPK5/4.01e-292/A0A1D1YPK5_9ARAE Transmembrane 9 superfamily member (Fragment) OS=Anthurium amnicola OX=1678845 GN=phg1b_1 PE=3 SV=1	PTHR10766/4.9E-170/TRANSMEMBRANE 9 SUPERFAMILY PROTEIN	cellular_component:GO:0016020//membrane;biological_process:GO:0072657//protein localization to membrane;
transcript_102132	KAJ6838050.1/0.0/exocyst complex component SEC3A-like [Iris pallida]	sp|Q9SX85|SEC3A_ARATH/6.33e-305/Exocyst complex component SEC3A OS=Arabidopsis thaliana OX=3702 GN=SEC3A PE=1 SV=1	pda:103721174/0.0/exocyst complex component SEC3A-like isoform X2; K19983 exocyst complex component 1	At1g47550/9.03e-282/[U] KOG2148 Exocyst protein Sec3	A0A1D1ZE04/0.0/A0A1D1ZE04_9ARAE Exocyst complex component SEC3A OS=Anthurium amnicola OX=1678845 GN=SEC3A_7 PE=3 SV=1	PTHR16092/2.2E-195/SEC3/SYNTAXIN-RELATED	cellular_component:GO:0000145//exocyst;biological_process:GO:0006887//exocytosis;molecular_function:GO:0005546//phosphatidylinositol-4,5-bisphosphate binding;biological_process:GO:0006893//Golgi to plasma membrane transport;cellular_component:GO:0005886//plasma membrane;
transcript_102139	CAA7406102.1/6.34e-152/unnamed protein product [Spirodela intermedia]	NA	NA	NA	A0A843U6K1/2.29e-196/A0A843U6K1_COLES DUF4378 domain-containing protein OS=Colocasia esculenta OX=4460 GN=Taro_010036 PE=4 SV=1	PTHR21726/4.2E-98/PHOSPHATIDYLINOSITOL N-ACETYLGLUCOSAMINYLTRANSFERASE SUBUNIT P DOWN SYNDROME CRITICAL REGION PROTEIN 5 -RELATED	NA
transcript_10214	CAA7399353.1/4.56e-29/unnamed protein product [Spirodela intermedia]	sp|Q9LFU5|TRM1_ARATH/1.95e-22/tRNA (guanine(26)-N(2))-dimethyltransferase 1 OS=Arabidopsis thaliana OX=3702 GN=At5g15810 PE=1 SV=3	aof:109844538/3.08e-28/probable tRNA (guanine(26)-N(2))-dimethyltransferase 2 isoform X1; K00555 tRNA (guanine26-N2/guanine27-N2)-dimethyltransferase [EC:2.1.1.215 2.1.1.216]	At5g15810/4.55e-22/[J] KOG1253 tRNA methyltransferase	A0A1D1XXF6/4.05e-36/A0A1D1XXF6_9ARAE tRNA (guanine(26)-N(2))-dimethyltransferase OS=Anthurium amnicola OX=1678845 GN=At5g15810_0 PE=4 SV=1	PS51626/14.249426/Trm1 methyltransferase domain profile.	molecular_function:GO:0003723//RNA binding;cellular_component:GO:0005634//nucleus;biological_process:GO:0002940//tRNA N2-guanine methylation;molecular_function:GO:0016423//tRNA (guanine) methyltransferase activity;molecular_function:GO:0004809//obsolete tRNA (guanine-N2-)-methyltransferase activity;biological_process:GO:0008033//tRNA processing;
transcript_102144	CAA7388022.1/6.58e-77/unnamed protein product [Spirodela intermedia]	sp|Q69WS3|BH094_ORYSJ/1.51e-53/Transcription factor BHLH094 OS=Oryza sativa subsp. japonica OX=39947 GN=BHLH094 PE=1 SV=2	msin:131246654/5.41e-35/transcription factor bHLH137-like; K18878 BHLH transcription factor Upa20	At1g59640/3.67e-51/[KT] LSE0107 A bHLH transcription factor	A0A843TXI3/7.28e-99/A0A843TXI3_COLES BHLH domain-containing protein OS=Colocasia esculenta OX=4460 GN=Taro_006933 PE=3 SV=1	PS50888/15.84669/Myc-type, basic helix-loop-helix (bHLH) domain profile.	molecular_function:GO:0046983//protein dimerization activity;cellular_component:GO:0005634//nucleus;biological_process:GO:0006355//regulation of DNA-templated transcription;molecular_function:GO:0003700//DNA-binding transcription factor activity;
transcript_102145	CAA7407565.1/3.12e-194/unnamed protein product [Spirodela intermedia]	sp|E5KGE0|BRIZ1_ARATH/6.67e-119/BRAP2 RING ZnF UBP domain-containing protein 1 OS=Arabidopsis thaliana OX=3702 GN=BRIZ1 PE=1 SV=1	egu:105049465/2.62e-178/LOW QUALITY PROTEIN: BRCA1-associated protein; K10632 BRCA1-associated protein [EC:2.3.2.27]	At2g42160/5.59e-114/[R] KOG0804 Cytoplasmic Zn-finger protein BRAP2 (BRCA1 associated protein)	A0A1D1YSY0/4.47e-229/A0A1D1YSY0_9ARAE BRCA1-associated protein OS=Anthurium amnicola OX=1678845 GN=BRAP_3 PE=4 SV=1	SM00290/1.5E-24/Zf_UBP_1	biological_process:GO:0007265//Ras protein signal transduction;molecular_function:GO:0008270//zinc ion binding;cellular_component:GO:0005737//cytoplasm;biological_process:GO:0016567//protein ubiquitination;molecular_function:GO:0061630//ubiquitin protein ligase activity;
transcript_102146	KAJ6816133.1/4.21e-32/uncharacterized protein M6B38_417315 [Iris pallida]	NA	mof:131154213/1.31e-23/uncharacterized protein LOC131154213 isoform X1; K10532 heparan-alpha-glucosaminide N-acetyltransferase [EC:2.3.1.78]	At3g17450/1.53e-19/[S] LSE0420 A Uncharacterized protein	A0A843TMD5/3.50e-56/A0A843TMD5_COLES DUF659 domain-containing protein OS=Colocasia esculenta OX=4460 GN=Taro_003687 PE=4 SV=1	PTHR32166/1.6E-18/OSJNBA0013A04.12 PROTEIN	NA
transcript_102148	CAA7405159.1/6.10e-164/unnamed protein product [Spirodela intermedia]	sp|Q9LMN8|WAK3_ARATH/1.56e-52/Wall-associated receptor kinase 3 OS=Arabidopsis thaliana OX=3702 GN=WAK3 PE=2 SV=2	thj:104825639/3.02e-54/serine/threonine-protein kinase CDL1 isoform X1; K13430 serine/threonine-protein kinase PBS1 [EC:2.7.11.1]	At3g26700/6.94e-114/[T] KOG1187 Serine/threonine protein kinase	A0A1D1XLG6/1.62e-187/A0A1D1XLG6_9ARAE non-specific serine/threonine protein kinase OS=Anthurium amnicola OX=1678845 GN=NORK_5 PE=4 SV=1	PS00107/-/Protein kinases ATP-binding region signature.	molecular_function:GO:0004672//protein kinase activity;molecular_function:GO:0005524//ATP binding;biological_process:GO:0006468//protein phosphorylation;
transcript_10215	CAA7398503.1/0.0/unnamed protein product [Spirodela intermedia]	sp|Q60EX6|BSL1_ORYSJ/0.0/Serine/threonine-protein phosphatase BSL1 homolog OS=Oryza sativa subsp. japonica OX=39947 GN=BSL1 PE=1 SV=1	ghi:107949910/0.0/serine/threonine-protein phosphatase BSL1; K01090 protein phosphatase [EC:3.1.3.16]	At4g03080_1/1.82e-245/[R] KOG0379 Kelch repeat-containing proteins	A0A1D1YWJ4/0.0/A0A1D1YWJ4_9ARAE Serine/threonine-protein phosphatase (Fragment) OS=Anthurium amnicola OX=1678845 GN=BSL1_3 PE=3 SV=1	PR00114/3.3E-61/Serine/threonine phosphatase family signature	molecular_function:GO:0016787//hydrolase activity;
transcript_102156	CAA7389302.1/1.99e-119/unnamed protein product [Spirodela intermedia]	sp|Q94AL9|AGT22_ARATH/2.27e-103/Alanine--glyoxylate aminotransferase 2 homolog 2, mitochondrial OS=Arabidopsis thaliana OX=3702 GN=AGT3 PE=1 SV=2	pda:103714394/3.64e-118/alanine--glyoxylate aminotransferase 2 homolog 3, mitochondrial-like; K00827 alanine-glyoxylate transaminase / (R)-3-amino-2-methylpropionate-pyruvate transaminase [EC:2.6.1.44 2.6.1.40]	At2g38400/4.91e-103/[E] KOG1404 Alanine-glyoxylate aminotransferase AGT2	A0A1D1Z7R4/2.50e-120/A0A1D1Z7R4_9ARAE Alanine--glyoxylate aminotransferase 2 3, mitochondrial OS=Anthurium amnicola OX=1678845 GN=At3g08860_0 PE=3 SV=1	PS00600/-/Aminotransferases class-III pyridoxal-phosphate attachment site.	molecular_function:GO:0008483//transaminase activity;cellular_component:GO:0005739//mitochondrion;molecular_function:GO:0030170//pyridoxal phosphate binding;
transcript_102161	CAA7408299.1/4.64e-246/unnamed protein product [Spirodela intermedia]	sp|Q6YZW2|RB208_ORYSJ/1.07e-194/RNA-binding protein 208 OS=Oryza sativa subsp. japonica OX=39947 GN=RBP-208 PE=1 SV=1	nnu:104593859/2.07e-241/oligouridylate-binding protein 1-like; K13201 nucleolysin TIA-1/TIAR	At1g17370/8.33e-176/[R] KOG0118 FOG: RRM domain	A0A1D1XPE9/1.34e-262/A0A1D1XPE9_9ARAE Nucleolysin TIAR (Fragment) OS=Anthurium amnicola OX=1678845 GN=TIAL1_4 PE=4 SV=1	PS50102/14.896925/Eukaryotic RNA Recognition Motif (RRM) profile.	molecular_function:GO:0003723//RNA binding;molecular_function:GO:0003729//mRNA binding;molecular_function:GO:0003676//nucleic acid binding;
transcript_102162	CAA7403578.1/8.25e-73/unnamed protein product [Spirodela intermedia]	NA	NA	NA	A0A7I8L2P2/5.41e-73/A0A7I8L2P2_SPIIN Uncharacterized protein OS=Spirodela intermedia OX=51605 GN=SI8410_10014256 PE=4 SV=1	PTHR35307/3.7E-74/PROTEIN, PUTATIVE-RELATED	NA
transcript_102171	XP_027155560.1/3.74e-22/uncharacterized protein LOC113755895 [Coffea eugenioides]	NA	mof:131154213/3.31e-15/uncharacterized protein LOC131154213 isoform X1; K10532 heparan-alpha-glucosaminide N-acetyltransferase [EC:2.3.1.78]	At4g15020/1.45e-07/[S] LSE0420 A Uncharacterized protein	A0A843TMD5/1.77e-42/A0A843TMD5_COLES DUF659 domain-containing protein OS=Colocasia esculenta OX=4460 GN=Taro_003687 PE=4 SV=1	NA	NA
transcript_102176	CAA7407886.1/2.94e-249/unnamed protein product [Spirodela intermedia]	NA	NA	NA	A0A1D1YXC5/9.52e-263/A0A1D1YXC5_9ARAE ATP-dependent protease ATPase subunit HslU (Fragment) OS=Anthurium amnicola OX=1678845 GN=hslU_5 PE=4 SV=1	PTHR36017/9.8E-194/EMBRYO DEFECTIVE 1381	NA
transcript_10218	XP_058072507.1/0.0/zinc finger CCCH domain-containing protein 24-like [Magnolia sinica] &gt;XP_058072515.1 zinc finger CCCH domain-containing protein 24-like [Magnolia sinica] &gt;XP_058072522.1 zinc finger CCCH domain-containing protein 24-like [Magnolia sinica]	sp|Q10EL1|C3H24_ORYSJ/3.47e-280/Zinc finger CCCH domain-containing protein 24 OS=Oryza sativa subsp. japonica OX=39947 GN=Os03g0698800 PE=2 SV=1	gmx:100786368/8.33e-55/zinc finger CCCH domain-containing protein; K23048 RING finger protein unkempt	At2g41900/2.08e-252/[R] KOG1595 CCCH-type Zn-finger protein	A0A843W724/0.0/A0A843W724_COLES C3H1-type domain-containing protein OS=Colocasia esculenta OX=4460 GN=Taro_035932 PE=4 SV=1	PF25512/2.8E-17/AtC3H23-like, CCCH zinc finger	molecular_function:GO:0046872//metal ion binding;molecular_function:GO:0005515//protein binding;
transcript_102183	CAA7406271.1/2.15e-197/unnamed protein product [Spirodela intermedia]	sp|Q93ZH7|IQD2_ARATH/4.75e-99/Protein IQ-DOMAIN 2 OS=Arabidopsis thaliana OX=3702 GN=IQD2 PE=1 SV=1	NA	NA	A0A1D1Y7G8/8.50e-238/A0A1D1Y7G8_9ARAE Protein IQ-DOMAIN 1 OS=Anthurium amnicola OX=1678845 GN=IQD1_2 PE=3 SV=1	PTHR32295/1.4E-69/IQ-DOMAIN 5-RELATED	molecular_function:GO:0005515//protein binding;
transcript_102185	CAA7400420.1/1.10e-253/unnamed protein product [Spirodela intermedia]	sp|Q9ZUX1|C94C1_ARATH/3.69e-195/Cytochrome P450 94C1 OS=Arabidopsis thaliana OX=3702 GN=CYP94C1 PE=1 SV=1	nnu:104607727/2.72e-231/cytochrome P450 94C1-like; K20624 12-hydroxyjasmonoyl-L-amino acid 12-hydroxylase / fatty acid hydroxylase [EC:1.14.14.49]	At2g27690/7.98e-195/[QI] KOG0157 Cytochrome P450 CYP4/CYP19/CYP26 subfamilies	A0A843WMI3/2.05e-280/A0A843WMI3_COLES Cytochrome P450 94C1 OS=Colocasia esculenta OX=4460 GN=Taro_043997 PE=3 SV=1	PTHR24296/2.3E-163/CYTOCHROME P450	molecular_function:GO:0020037//heme binding;molecular_function:GO:0005506//iron ion binding;molecular_function:GO:0016705//oxidoreductase activity, acting on paired donors, with incorporation or reduction of molecular oxygen;molecular_function:GO:0004497//monooxygenase activity;
transcript_102187	CAA7408912.1/2.59e-223/unnamed protein product [Spirodela intermedia]	sp|Q3MKM6|YAOL_ARATH/2.87e-146/U3 snoRNP-associated protein-like EMB2271 OS=Arabidopsis thaliana OX=3702 GN=EMB2271 PE=2 SV=1	egu:105032630/1.99e-191/U3 snoRNP-associated protein-like YAOH; K14793 ribosomal RNA-processing protein 9	At4g05410/1.54e-136/[A] KOG0299 U3 snoRNP-associated protein (contains WD40 repeats)	A0A1D1Z0L4/3.82e-245/A0A1D1Z0L4_9ARAE U3 small nucleolar RNA-interacting protein 2 (Fragment) OS=Anthurium amnicola OX=1678845 GN=Rrp9_0 PE=4 SV=1	PS00678/-/Trp-Asp (WD) repeats signature.	molecular_function:GO:0030515//snoRNA binding;molecular_function:GO:0034511//U3 snoRNA binding;cellular_component:GO:0032040//small-subunit processome;molecular_function:GO:0005515//protein binding;
transcript_102188	CAA7404810.1/3.90e-224/unnamed protein product [Spirodela intermedia]	NA	nnu:104593106/1.30e-159/F-box/LRR-repeat protein 4-like; K10268 F-box and leucine-rich repeat protein 2/20	At5g40470/2.18e-85/[R] KOG1947 Leucine rich repeat proteins, some proteins contain F-box	A0A1D1XLX9/4.91e-248/A0A1D1XLX9_9ARAE F-box/LRR-repeat protein 4 (Fragment) OS=Anthurium amnicola OX=1678845 GN=FBL4_7 PE=4 SV=1	PTHR13318/2.7E-24/PARTNER OF PAIRED, ISOFORM B-RELATED	cellular_component:GO:0019005//SCF ubiquitin ligase complex;biological_process:GO:0031146//SCF-dependent proteasomal ubiquitin-dependent protein catabolic process;molecular_function:GO:0005515//protein binding;
transcript_102189	DAD46647.1/2.63e-40/TPA_asm: hypothetical protein HUJ06_016584 [Nelumbo nucifera]	sp|P29162|ASOL_TOBAC/1.45e-25/L-ascorbate oxidase homolog OS=Nicotiana tabacum OX=4097 PE=2 SV=1	ncol:116263217/2.68e-27/L-ascorbate oxidase homolog; K00423 L-ascorbate oxidase [EC:1.10.3.3]	At1g41830/2.29e-37/[Q] KOG1263 Multicopper oxidases	A0A1D1XV66/1.55e-43/A0A1D1XV66_9ARAE L-ascorbate oxidase OS=Anthurium amnicola OX=1678845 GN=ASOL_5 PE=3 SV=1	PF07732/3.0E-8/Multicopper oxidase	molecular_function:GO:0005507//copper ion binding;
transcript_102193	AEQ94181.1/2.03e-105/ubiquitin ligase SINAT3, partial [Elaeis guineensis]	sp|Q8S3N1|SINA5_ARATH/1.11e-101/E3 ubiquitin-protein ligase SINAT5 OS=Arabidopsis thaliana OX=3702 GN=SINAT5 PE=1 SV=2	cam:101510489/1.45e-105/E3 ubiquitin-protein ligase SINAT5; K04506 E3 ubiquitin-protein ligase SIAH1 [EC:2.3.2.27]	At5g53360/2.10e-101/[R] KOG3002 Zn finger protein	G8FGP6/1.33e-105/G8FGP6_ELAGV RING-type E3 ubiquitin transferase (Fragment) OS=Elaeis guineensis var. tenera OX=51953 GN=SINAT3 PE=2 SV=1	PTHR10315/1.3E-24/E3 UBIQUITIN PROTEIN LIGASE SIAH	biological_process:GO:0006511//ubiquitin-dependent protein catabolic process;molecular_function:GO:0061630//ubiquitin protein ligase activity;cellular_component:GO:0005737//cytoplasm;biological_process:GO:0007275//multicellular organism development;
transcript_10220	XP_010934846.1/4.64e-63/uncharacterized protein LOC105054908 isoform X1 [Elaeis guineensis]	sp|Q9LTJ8|MBD13_ARATH/2.85e-12/Methyl-CpG-binding domain-containing protein 13 OS=Arabidopsis thaliana OX=3702 GN=MBD13 PE=2 SV=1	NA	At3g46580/1.21e-07/[KB] KOG4161 Methyl-CpG binding transcription regulators	A0A1D1XZE7/3.48e-187/A0A1D1XZE7_9ARAE Methyl-CpG-binding domain-containing protein 13 OS=Anthurium amnicola OX=1678845 GN=MBD13 PE=4 SV=1	PS50982/13.358787/Methyl-CpG-binding domain (MBD) profile.	molecular_function:GO:0003677//DNA binding;
transcript_102204	XP_058096712.1/3.59e-166/eukaryotic translation initiation factor 5-like [Magnolia sinica] &gt;XP_058096713.1 eukaryotic translation initiation factor 5-like [Magnolia sinica]	sp|Q9S825|IF5Z_ARATH/6.60e-147/Probable eukaryotic translation initiation factor 5-2 OS=Arabidopsis thaliana OX=3702 GN=At1g77840 PE=1 SV=1	msin:131242215/2.82e-167/eukaryotic translation initiation factor 5-like; K03262 translation initiation factor 5	At1g77840/1.43e-146/[J] KOG2767 Translation initiation factor 5 (eIF-5)	A0A1D1YDF7/1.85e-186/A0A1D1YDF7_9ARAE Eukaryotic translation initiation factor 5 OS=Anthurium amnicola OX=1678845 GN=EIF5_0 PE=3 SV=1	SM00653/1.0E-61/eIF2Bneu4	molecular_function:GO:0071074//eukaryotic initiation factor eIF2 binding;molecular_function:GO:0005515//protein binding;molecular_function:GO:0003743//translation initiation factor activity;cellular_component:GO:0005829//cytosol;biological_process:GO:0006413//translational initiation;molecular_function:GO:0005092//GDP-dissociation inhibitor activity;biological_process:GO:0001732//formation of cyt…
transcript_102209	CAA7406352.1/2.70e-281/unnamed protein product [Spirodela intermedia]	sp|Q0WWW9|XYLL3_ARATH/1.17e-255/D-xylose-proton symporter-like 3, chloroplastic OS=Arabidopsis thaliana OX=3702 GN=At5g59250 PE=1 SV=2	lbb:132603306/3.57e-70/inositol transporter 1; K08150 MFS transporter, SP family, solute carrier family 2 (myo-inositol transporter), member 13	At5g59250/1.06e-225/[R] KOG0254 Predicted transporter (major facilitator superfamily)	A0A1D1YLU4/1.07e-310/A0A1D1YLU4_9ARAE D-xylose-proton symporter-like 3, chloroplastic (Fragment) OS=Anthurium amnicola OX=1678845 GN=At5g59250_4 PE=3 SV=1	PS00217/-/Sugar transport proteins signature 2.	molecular_function:GO:0005355//glucose transmembrane transporter activity;biological_process:GO:1904659//glucose transmembrane transport;biological_process:GO:0055085//transmembrane transport;cellular_component:GO:0016020//membrane;molecular_function:GO:0022857//transmembrane transporter activity;
transcript_10221	KAJ4754964.1/4.54e-42/Protein kinase family protein [Rhynchospora pubera]	sp|Q5XF57|Y5576_ARATH/1.45e-33/Probable receptor-like serine/threonine-protein kinase At5g57670 OS=Arabidopsis thaliana OX=3702 GN=At5g57670 PE=2 SV=1	var:108330779/2.05e-26/cadmium/zinc-transporting ATPase HMA3-like; K01534 Zn2+/Cd2+-exporting ATPase [EC:7.2.2.12 7.2.2.21]	At5g57670/7.15e-34/[T] KOG1187 Serine/threonine protein kinase	A0A843UAD1/1.48e-48/A0A843UAD1_COLES Protein kinase domain-containing protein OS=Colocasia esculenta OX=4460 GN=Taro_011516 PE=4 SV=1	PS50011/11.354563/Protein kinase domain profile.	molecular_function:GO:0004672//protein kinase activity;molecular_function:GO:0005524//ATP binding;biological_process:GO:0006468//protein phosphorylation;
transcript_102212	KAF9587846.1/6.06e-37/hypothetical protein IFM89_006100 [Coptis chinensis]	sp|Q66GQ5|RWA3_ARATH/3.84e-29/Protein REDUCED WALL ACETYLATION 3 OS=Arabidopsis thaliana OX=3702 GN=RWA3 PE=1 SV=1	mus:103986343/1.48e-35/protein REDUCED WALL ACETYLATION 3-like; K03377 N-acetylneuraminate 9-O-acetyltransferase [EC:2.3.1.45]	At1g29890/7.30e-30/[R] KOG1699 O-acetyltransferase	A0A1D1Z5K3/1.10e-40/A0A1D1Z5K3_9ARAE CAS1 domain-containing protein 1 OS=Anthurium amnicola OX=1678845 GN=CASD1_6 PE=3 SV=1	PTHR13533/2.2E-13/N-ACETYLNEURAMINATE 9-O-ACETYLTRANSFERASE	cellular_component:GO:0005794//Golgi apparatus;molecular_function:GO:0016407//acetyltransferase activity;biological_process:GO:0009834//plant-type secondary cell wall biogenesis;biological_process:GO:0005975//carbohydrate metabolic process;biological_process:GO:1990937//xylan acetylation;biological_process:GO:0010411//xyloglucan metabolic process;biological_process:GO:0045492//xylan biosynthetic …
transcript_102213	KAG1362442.1/3.48e-236/protein GRAVITROPIC IN THE LIGHT 1 [Cocos nucifera]	sp|F4KGE8|GIL1_ARATH/7.00e-65/Protein GRAVITROPIC IN THE LIGHT 1 OS=Arabidopsis thaliana OX=3702 GN=GIL1 PE=1 SV=1	ppp:112290944/2.17e-33/uncharacterized protein LOC112290944 isoform X1; K06636 structural maintenance of chromosome 1	At2g45260/8.82e-197/[S] LSE0049 A Uncharacterized protein	A0A843WU72/4.43e-246/A0A843WU72_COLES DUF641 domain-containing protein (Fragment) OS=Colocasia esculenta OX=4460 GN=Taro_047888 PE=4 SV=1	PF24994/1.5E-13/GIL1/IRKI C-terminal domain	biological_process:GO:0009959//negative gravitropism;biological_process:GO:0009639//response to red or far red light;
transcript_102216	CAA7399800.1/2.30e-233/unnamed protein product [Spirodela intermedia]	sp|Q40863|EMB8_PICGL/1.64e-165/Embryogenesis-associated protein EMB8 OS=Picea glauca OX=3330 GN=EMB8 PE=2 SV=1	gmx:100798258/6.81e-111/embryogenesis-associated protein EMB8; K07019 uncharacterized protein	At3g50790/1.28e-187/[R] KOG1838 Alpha/beta hydrolase	A0A1D1Z7W0/1.34e-255/A0A1D1Z7W0_9ARAE Embryogenesis-associated protein EMB8 OS=Anthurium amnicola OX=1678845 GN=EMB8_6 PE=3 SV=1	PF00561/7.4E-16/alpha/beta hydrolase fold	molecular_function:GO:0034338//short-chain carboxylesterase activity;biological_process:GO:0044255//cellular lipid metabolic process;molecular_function:GO:0047372//acylglycerol lipase activity;
transcript_10222	RVW66804.1/7.37e-16/hypothetical protein CK203_064846 [Vitis vinifera]	NA	NA	NA	A0A843V5D8/2.42e-26/A0A843V5D8_COLES CCHC-type domain-containing protein OS=Colocasia esculenta OX=4460 GN=Taro_019402 PE=4 SV=1	NA	NA
transcript_102220	CAA7410327.1/1.40e-191/unnamed protein product [Spirodela intermedia]	sp|Q9C658|DCP5_ARATH/8.68e-118/Protein decapping 5 OS=Arabidopsis thaliana OX=3702 GN=DCP5 PE=1 SV=1	pda:103701949/3.59e-174/protein decapping 5-like; K18749 protein LSM14	At1g26110/2.57e-112/[U] KOG1073 Uncharacterized mRNA-associated protein RAP55	A0A1D1YT83/1.47e-220/A0A1D1YT83_9ARAE Protein sum2 (Fragment) OS=Anthurium amnicola OX=1678845 GN=sum2_1 PE=4 SV=1	PF09532/1.6E-12/FDF domain	molecular_function:GO:0003729//mRNA binding;biological_process:GO:0034063//stress granule assembly;cellular_component:GO:0000932//P-body;molecular_function:GO:0003723//RNA binding;biological_process:GO:0033962//P-body assembly;
transcript_102221	CAA7408338.1/2.45e-310/unnamed protein product [Spirodela intermedia]	sp|Q67ZE1|HSDD2_ARATH/1.65e-247/3beta-hydroxysteroid-dehydrogenase/decarboxylase isoform 2 OS=Arabidopsis thaliana OX=3702 GN=3BETAHSD/D2 PE=1 SV=2	pda:120103893/1.26e-285/3beta-hydroxysteroid- dehydrogenase/decarboxylase-like; K23558 plant 3beta-hydroxysteroid-4alpha-carboxylate 3-dehydrogenase [EC:1.1.1.418]	At1g47290/1.00e-198/[IE] KOG1430 C-3 sterol dehydrogenase/3-beta-hydroxysteroid dehydrogenase and related dehydrogenases	A0A1D1XD30/0.0/A0A1D1XD30_9ARAE Reticulon-like protein (Fragment) OS=Anthurium amnicola OX=1678845 GN=3BETAHSD PE=4 SV=1	PTHR43245/1.8E-46/BIFUNCTIONAL POLYMYXIN RESISTANCE PROTEIN ARNA	biological_process:GO:0006694//steroid biosynthetic process;molecular_function:GO:0016616//oxidoreductase activity, acting on the CH-OH group of donors, NAD or NADP as acceptor;
transcript_102224	CAA7398656.1/7.61e-306/unnamed protein product [Spirodela intermedia]	NA	gsl:Gasu_60230/4.58e-63/5' nucleotidase family protein; K01081 5'-nucleotidase [EC:3.1.3.5]	At2g23890/1.57e-262/[F] KOG2470 Similar to IMP-GMP specific 5'-nucleotidase	A0A1D1YK93/0.0/A0A1D1YK93_9ARAE 5'-nucleotidase domain-containing protein DDB_G0275467 OS=Anthurium amnicola OX=1678845 GN=DDB_G0275467_0 PE=3 SV=1	PTHR12103/9.7E-158/5'-NUCLEOTIDASE DOMAIN-CONTAINING	molecular_function:GO:0008253//5'-nucleotidase activity;
transcript_102225	XP_008777064.1/9.41e-206/UDP-rhamnose/UDP-galactose transporter 6-like isoform X1 [Phoenix dactylifera] &gt;XP_038976689.1 UDP-rhamnose/UDP-galactose transporter 6-like isoform X1 [Phoenix dactylifera]	sp|Q9FDZ5|URGT6_ARATH/2.88e-185/UDP-rhamnose/UDP-galactose transporter 6 OS=Arabidopsis thaliana OX=3702 GN=URGT6 PE=1 SV=1	pda:103697070/7.40e-207/UDP-rhamnose/UDP-galactose transporter 6-like isoform X1; K26224 UDP-rhamnose/UDP-galactose transporter	At4g09810/2.08e-183/[GE] KOG1441 Glucose-6-phosphate/phosphate and phosphoenolpyruvate/phosphate antiporter	A0A1D1YDG8/2.53e-207/A0A1D1YDG8_9ARAE UDP-galactose transporter 2 OS=Anthurium amnicola OX=1678845 GN=UDP-GALT2_11 PE=4 SV=1	PTHR11132/3.9E-52/SOLUTE CARRIER FAMILY 35	NA
transcript_102227	VAI15402.1/2.10e-133/unnamed protein product [Triticum turgidum subsp. durum] &gt;VAI29607.1 unnamed protein product [Triticum turgidum subsp. durum]	sp|O81221|ACT_GOSHI/1.15e-132/Actin OS=Gossypium hirsutum OX=3635 PE=3 SV=1	atr:18444298/3.44e-132/actin; K10355 actin, other eukaryote	At5g09810/2.88e-131/[Z] KOG0676 Actin and related proteins	A0A9R0WKU8/1.38e-133/A0A9R0WKU8_TRITD Genome assembly, chromosome: 5A OS=Triticum turgidum subsp. durum OX=4567 GN=TRITD_5Av1G093080 PE=3 SV=1	PR00190/9.0E-10/Actin signature	NA
transcript_102230	CAA7406808.1/4.18e-119/unnamed protein product [Spirodela intermedia]	NA	mus:103972235/1.49e-91/uncharacterized protein LOC103972235; K03026 DNA-directed RNA polymerase III subunit RPC4	At5g09380/7.85e-56/[K] KOG3122 DNA-directed RNA polymerase III subunit	A0A7I8LC11/2.74e-119/A0A7I8LC11_SPIIN Uncharacterized protein OS=Spirodela intermedia OX=51605 GN=SI8410_13017486 PE=4 SV=1	PTHR13408/6.2E-79/DNA-DIRECTED RNA POLYMERASE III	biological_process:GO:0006383//transcription by RNA polymerase III;molecular_function:GO:0003677//DNA binding;biological_process:GO:0042797//tRNA transcription by RNA polymerase III;cellular_component:GO:0005666//RNA polymerase III complex;
transcript_102237	NA	NA	NA	NA	NA	NA	NA
transcript_102239	PON33292.1/1.10e-56/Octamer-binding transcription factor [Parasponia andersonii]	sp|Q6YWR4|HOX16_ORYSJ/1.79e-45/Homeobox-leucine zipper protein HOX16 OS=Oryza sativa subsp. japonica OX=39947 GN=HOX16 PE=2 SV=1	tcc:18600741/3.11e-55/homeobox-leucine zipper protein HAT5; K09338 homeobox-leucine zipper protein	At3g01470/1.26e-41/[K] KOG0483 Transcription factor HEX, contains HOX and HALZ domains	A0A843VNR8/7.04e-85/A0A843VNR8_COLES Homeobox-leucine zipper protein OS=Colocasia esculenta OX=4460 GN=Taro_030296 PE=3 SV=1	PS50071/18.705996/'Homeobox' domain profile.	molecular_function:GO:0003677//DNA binding;molecular_function:GO:0000981//DNA-binding transcription factor activity, RNA polymerase II-specific;cellular_component:GO:0005634//nucleus;biological_process:GO:0045893//positive regulation of DNA-templated transcription;molecular_function:GO:0043565//sequence-specific DNA binding;biological_process:GO:0006355//regulation of DNA-templated transcription;…
transcript_10224	CAA7406932.1/5.15e-151/unnamed protein product [Spirodela intermedia]	sp|Q8GX93|CLCE_ARATH/1.89e-102/Chloride channel protein CLC-e OS=Arabidopsis thaliana OX=3702 GN=CLC-E PE=2 SV=2	egu:105049520/2.21e-141/chloride channel protein CLC-e; K03281 chloride channel protein, CIC family	At4g35440/9.24e-101/[P] KOG0475 Cl- channel CLC-3 and related proteins (CLC superfamily)	A0A843X939/1.63e-161/A0A843X939_COLES Chloride channel protein OS=Colocasia esculenta OX=4460 GN=Taro_048785 PE=4 SV=1	PF00654/1.4E-25/Voltage gated chloride channel	biological_process:GO:0006821//chloride transport;cellular_component:GO:0009535//chloroplast thylakoid membrane;biological_process:GO:0055085//transmembrane transport;cellular_component:GO:0016020//membrane;molecular_function:GO:0015108//chloride transmembrane transporter activity;
transcript_102248	NA	NA	NA	NA	NA	NA	NA
transcript_10225	XP_019706044.1/3.09e-190/solute carrier family 40 member 1 isoform X2 [Elaeis guineensis]	sp|O80905|S40A1_ARATH/5.02e-148/Solute carrier family 40 member 1 OS=Arabidopsis thaliana OX=3702 GN=IREG1 PE=3 SV=1	pda:103702074/3.45e-191/solute carrier family 40 member 1 isoform X1; K14685 solute carrier family 40 (iron-regulated transporter), member 1	At2g38460/1.09e-147/[P] KOG2601 Iron transporter	A0A1D1YJ92/5.67e-226/A0A1D1YJ92_9ARAE Solute carrier family 40 member (Fragment) OS=Anthurium amnicola OX=1678845 GN=IREG2_0 PE=3 SV=1	PF06963/4.1E-128/Ferroportin1 (FPN1)	cellular_component:GO:0016020//membrane;biological_process:GO:0006826//iron ion transport;molecular_function:GO:0005381//iron ion transmembrane transporter activity;biological_process:GO:0034755//iron ion transmembrane transport;
transcript_102251	NA	NA	NA	NA	NA	NA	NA
transcript_102254	KAA8548093.1/1.46e-191/hypothetical protein F0562_004646 [Nyssa sinensis]	sp|Q07511|FDH_SOLTU/2.99e-187/Formate dehydrogenase, mitochondrial OS=Solanum tuberosum OX=4113 GN=FDH1 PE=1 SV=2	pda:103705850/1.50e-190/formate dehydrogenase, mitochondrial; K00122 formate dehydrogenase [EC:1.17.1.9]	At5g14780/2.07e-179/[C] KOG0069 Glyoxylate/hydroxypyruvate reductase (D-isomer-specific 2-hydroxy acid dehydrogenase superfamily)	A0A843TNP9/3.57e-198/A0A843TNP9_COLES Formate dehydrogenase, mitochondrial OS=Colocasia esculenta OX=4460 GN=Taro_004929 PE=3 SV=1	PS00065/-/D-isomer specific 2-hydroxyacid dehydrogenases NAD-binding signature.	molecular_function:GO:0051287//NAD binding;molecular_function:GO:0016616//oxidoreductase activity, acting on the CH-OH group of donors, NAD or NADP as acceptor;cellular_component:GO:0005739//mitochondrion;molecular_function:GO:0008863//formate dehydrogenase (NAD+) activity;cellular_component:GO:0009507//chloroplast;
transcript_102255	CAA2624898.1/4.90e-82/unnamed protein product [Spirodela intermedia] &gt;CAA6664315.1 unnamed protein product [Spirodela intermedia] &gt;CAA7400883.1 unnamed protein product [Spirodela intermedia]	sp|Q84JH7|SIRB_ARATH/1.17e-57/Sirohydrochlorin ferrochelatase, chloroplastic OS=Arabidopsis thaliana OX=3702 GN=SIRB PE=1 SV=1	nnu:104593131/1.51e-72/sirohydrochlorin ferrochelatase, chloroplastic; K03794 sirohydrochlorin ferrochelatase [EC:4.99.1.4]	NA	A0A843UPF6/1.61e-83/A0A843UPF6_COLES Sirohydrochlorin ferrochelatase OS=Colocasia esculenta OX=4460 GN=Taro_016780 PE=4 SV=1	PTHR33542/8.8E-51/SIROHYDROCHLORIN FERROCHELATASE, CHLOROPLASTIC	molecular_function:GO:0016829//lyase activity;
transcript_102257	XP_010906869.1/1.03e-91/probable WRKY transcription factor 4 [Elaeis guineensis]	sp|Q9XI90|WRKY4_ARATH/3.10e-26/Probable WRKY transcription factor 4 OS=Arabidopsis thaliana OX=3702 GN=WRKY4 PE=1 SV=2	pper:18772623/5.72e-23/WRKY transcription factor WRKY24; K13424 WRKY transcription factor 33	At1g13960/6.70e-26/[KT] LSE0036 A WRKY superfamily transcription factors	A0A843VJ92/5.95e-119/A0A843VJ92_COLES WRKY domain-containing protein OS=Colocasia esculenta OX=4460 GN=Taro_029560 PE=4 SV=1	SM00774/1.1E-27/WRKY_cls	molecular_function:GO:0043565//sequence-specific DNA binding;biological_process:GO:0006355//regulation of DNA-templated transcription;molecular_function:GO:0003700//DNA-binding transcription factor activity;
transcript_10226	CAA7402800.1/1.82e-298/unnamed protein product [Spirodela intermedia]	sp|Q9SMZ2|PP347_ARATH/2.58e-123/Pentatricopeptide repeat-containing protein At4g33170 OS=Arabidopsis thaliana OX=3702 GN=PCMP-H53 PE=3 SV=1	qsu:112034235/3.47e-120/protein SPIRRIG; K22262 WD repeat and FYVE domain-containing protein 3	At4g33170/5.59e-123/[R] KOG4197 FOG: PPR repeat	A0A7I8KYH6/1.19e-298/A0A7I8KYH6_SPIIN Uncharacterized protein OS=Spirodela intermedia OX=51605 GN=SI8410_09013478 PE=4 SV=1	PF20431/1.1E-9/E motif	molecular_function:GO:0003723//RNA binding;biological_process:GO:0009451//RNA modification;
transcript_102264	XP_010921312.1/6.22e-116/transcription factor CSA isoform X1 [Elaeis guineensis] &gt;XP_010921314.1 transcription factor CSA isoform X1 [Elaeis guineensis]	sp|Q5NBM8|CSA_ORYSJ/1.01e-74/Transcription factor CSA OS=Oryza sativa subsp. japonica OX=39947 GN=CSA PE=2 SV=2	egu:105044915/4.89e-117/transcription factor LAF1-like isoform X1; K09422 transcription factor MYB, plant	At1g26780/8.67e-71/[K] KOG0048 Transcription factor, Myb superfamily	A0A1D1Z3D8/1.01e-150/A0A1D1Z3D8_9ARAE Transcription factor MYB44 OS=Anthurium amnicola OX=1678845 GN=MYB44_6 PE=4 SV=1	PF13921/5.8E-14/Myb-like DNA-binding domain	molecular_function:GO:0000981//DNA-binding transcription factor activity, RNA polymerase II-specific;biological_process:GO:0006355//regulation of DNA-templated transcription;cellular_component:GO:0005634//nucleus;molecular_function:GO:0000978//RNA polymerase II cis-regulatory region sequence-specific DNA binding;
transcript_102266	XP_039135140.1/1.45e-216/cell number regulator 13-like isoform X2 [Dioscorea cayenensis subsp. rotundata]	sp|Q8L7E9|MCAC1_ARATH/9.10e-187/Protein MID1-COMPLEMENTING ACTIVITY 1 OS=Arabidopsis thaliana OX=3702 GN=MCA1 PE=1 SV=1	NA	At4g35920/2.04e-180/[S] TWOG0185 Uncharacterized conserved protein	A0A1D1XZL4/7.87e-253/A0A1D1XZL4_9ARAE Cell number regulator 13 OS=Anthurium amnicola OX=1678845 GN=CNR13_5 PE=4 SV=1	PTHR46604/2.1E-159/PROTEIN MID1-COMPLEMENTING ACTIVITY 1	NA
transcript_10227	KAJ4758784.1/1.25e-28/Gag/pol polyprotein [Rhynchospora pubera]	NA	NA	NA	A0AA41VN47/3.41e-21/A0AA41VN47_PAPNU Uncharacterized protein OS=Papaver nudicaule OX=74823 GN=MKW94_023000 PE=4 SV=1	PTHR32108/5.3E-13/DNA-DIRECTED RNA POLYMERASE SUBUNIT ALPHA	NA
transcript_102271	CAA2619168.1/2.47e-122/unnamed protein product [Spirodela intermedia] &gt;CAA6658894.1 unnamed protein product [Spirodela intermedia] &gt;CAA7395179.1 unnamed protein product [Spirodela intermedia]	NA	mnt:21403081/4.58e-80/probable inorganic phosphate transporter 1-7; K08176 MFS transporter, PHS family, inorganic phosphate transporter	NA	A0A1D1XWU9/7.18e-128/A0A1D1XWU9_9ARAE Prolyl-tRNA synthetase associated domain-containing protein 1 OS=Anthurium amnicola OX=1678845 GN=prorsd1p_2 PE=3 SV=1	PTHR31423/6.9E-106/YBAK DOMAIN-CONTAINING PROTEIN	molecular_function:GO:0002161//aminoacyl-tRNA editing activity;
transcript_102273	NA	NA	NA	NA	NA	NA	NA
transcript_102276	CAA7404754.1/3.43e-67/unnamed protein product [Spirodela intermedia]	NA	zof:121991642/4.51e-48/CD2 antigen cytoplasmic tail-binding protein 2-like isoform X1; K13099 CD2 antigen cytoplasmic tail-binding protein 2	At5g09390/9.07e-12/[R] KOG2950 Uncharacterized protein involved in protein-protein interaction, contains polyproline-binding GYF domain	A0A1D1ZHE4/6.92e-83/A0A1D1ZHE4_9ARAE LIN1-like protein OS=Anthurium amnicola OX=1678845 GN=CG5198_0 PE=4 SV=1	PTHR13138/3.5E-37/PROTEIN LIN1	cellular_component:GO:0005682//U5 snRNP;
[truncated: 94,181 more rows]
